# Supplementary material for: Bis(1-ferrocenylethanone oximato)triphenyl­anti­mony(V)
Source: Acta Crystallogr Sect E Struct Rep Online. 2008 Dec 6;65(Pt 1):m12. doi: 10.1107/S1600536808039834 (PMC2967863; doi:10.1107/S1600536808039834)
Supplement: Supplementary file 1 [file e-65-00m12-sup1.cif]

##############################################################################
###                                                                        ###
###        Electronic paper (Acta Crystallographica Section E)             ###
###                                                                        ###
##############################################################################
#                                                                            #
# This CIF contains the data in a paper accepted for publication in Acta     #
# Crystallographica Section E. It conforms to the requirements of Notes      #
# for Authors for Section E, and has been peer reviewed under the auspices   #
# of the IUCr Commission on Journals.                                        #
#                                                                            #
# Full details of the Crystallographic Information File format               #
# are given in the paper "The Crystallographic Information File (CIF):       #
# a New Standard Archive File for Crystallography" by S. R. Hall, F. H.      #
# Allen and I. D. Brown [Acta Cryst. (1991), A47, 655-685].                  #
#                                                                            #
# The current version of the core CIF dictionary is obtainable from          #
# ftp://ftp.iucr.org/pub/cif_core.dic. The current version number is 2.4.    #
#                                                                            #
# Software is freely available for graphical display of the structure(s) in  #
# this CIF.  For information consult the CIF home page http://www.iucr.org/  #
# cif/home.html                                                              #
#                                                                            #
# This file may be used for bona fide research purposes within the           #
# scientific community so long as proper attribution is given to the journal # 
# article from which it was obtained.                                        #
#                                                                            #
##############################################################################
                                             
data_I
_audit_creation_method     SHELXL-97
_chemical_name_systematic
;
Bis(1-ferrocenylethanone oximato)triphenylantimony(V)
;
_chemical_name_common     ?
_chemical_formula_moiety     'C42 H39 Fe2 N2 O2 Sb'
_chemical_formula_sum     'C42 H39 Fe2 N2 O2 Sb'
_chemical_formula_iupac     '[Fe2 Sb (C5 H5)2 (C6 H5)3 (C7 H7 N O)2]'
_chemical_formula_weight     837.20
_chemical_melting_point     ?
_symmetry_cell_setting     Orthorhombic
_symmetry_space_group_name_H-M     'P n a 21'
_symmetry_space_group_name_Hall     'P 2c -2n'
loop_
    _symmetry_equiv_pos_as_xyz
    'x, y, z'
    '-x, -y, z+1/2'
    '-x+1/2, y+1/2, z+1/2'
    'x+1/2, -y+1/2, z'
_cell_length_a     19.921(2)
_cell_length_b     19.938(2)
_cell_length_c     9.3710(10)
_cell_angle_alpha     90.00
_cell_angle_beta     90.00
_cell_angle_gamma     90.00
_cell_volume     3722.0(7)
_cell_formula_units_Z     4
_cell_measurement_reflns_used     3650
_cell_measurement_theta_min     2.610
_cell_measurement_theta_max     20.882
_cell_measurement_temperature     298(2)
_exptl_crystal_description     block
_exptl_crystal_colour     orange
_exptl_crystal_size_max     0.42
_exptl_crystal_size_mid     0.36
_exptl_crystal_size_min     0.11
_exptl_crystal_density_diffrn     1.494
_exptl_crystal_density_meas     ?
_exptl_crystal_density_method     'not measured'
_exptl_crystal_F_000     1696
_exptl_absorpt_coefficient_mu     1.527
_exptl_absorpt_correction_type     multi-scan
_exptl_absorpt_process_details     '(SADABS; Sheldrick, 1996)'
_exptl_absorpt_correction_T_min     0.5664
_exptl_absorpt_correction_T_max     0.8500
_exptl_special_details
;
;
_diffrn_ambient_temperature     298(2)
_diffrn_radiation_type     MoK\a
_diffrn_radiation_wavelength     0.71073
_diffrn_radiation_source     'fine-focus sealed tube'
_diffrn_radiation_monochromator     graphite
_diffrn_measurement_device_type     'Bruker SMART CCD'
_diffrn_measurement_method     '\f and \w'
_diffrn_detector_area_resol_mean     10.0
_diffrn_reflns_number     15019
_diffrn_reflns_av_R_equivalents     0.0539
_diffrn_reflns_av_sigmaI/netI     0.0708
_diffrn_reflns_theta_min     1.44
_diffrn_reflns_theta_max     25.01
_diffrn_reflns_theta_full     25.01
_diffrn_measured_fraction_theta_max     0.999
_diffrn_measured_fraction_theta_full     0.999
_diffrn_reflns_limit_h_min     -23
_diffrn_reflns_limit_h_max     22
_diffrn_reflns_limit_k_min     -16
_diffrn_reflns_limit_k_max     23
_diffrn_reflns_limit_l_min     -11
_diffrn_reflns_limit_l_max     11
_diffrn_standards_number     0
_diffrn_standards_interval_count     .
_diffrn_standards_interval_time     .
_diffrn_standards_decay_%     .
_refine_special_details
;
Refinement of <i>F</i>^2^ against ALL reflections. The weighted <i>R</i>-factor
<i>wR</i> and goodness of fit <i>S</i> are based on <i>F</i>^2^, conventional
<i>R</i>-factors <i>R</i> are based on <i>F</i>, with <i>F</i> set to zero for
negative <i>F</i>^2^. The threshold expression of <i>F</i>^2^ >
\s(<i>F</i>^2^) is used only for calculating <i>R</i>-factors(gt) <i>etc</i>.
and is not relevant to the choice of reflections for refinement.
<i>R</i>-factors based on <i>F</i>^2^ are statistically about twice as large
as those based on <i>F</i>, and <i>R</i>- factors based on ALL data will be
even larger.
;
_reflns_number_total     6305
_reflns_number_gt     4319
_reflns_threshold_expression     I>2\s(I)
_refine_ls_structure_factor_coef     Fsqd
_refine_ls_matrix_type     full
_refine_ls_R_factor_all     0.0796
_refine_ls_R_factor_gt     0.0501
_refine_ls_wR_factor_gt     0.1078
_refine_ls_wR_factor_ref     0.1194
_refine_ls_goodness_of_fit_ref     0.951
_refine_ls_restrained_S_all     0.951
_refine_ls_number_reflns     6305
_refine_ls_number_parameters     442
_refine_ls_number_restraints     1
_refine_ls_hydrogen_treatment     constr
_refine_ls_weighting_scheme     calc
_refine_ls_weighting_details
                 'calc w=1/[\s^2^(Fo^2^)+(0.0603P)^2^] where P=(Fo^2^+2Fc^2^)/3'
_atom_sites_solution_hydrogens     difmap
_atom_sites_solution_primary     direct
_atom_sites_solution_secondary     difmap
_refine_ls_shift/su_max     ?
_refine_ls_shift/su_max_lt     0.001
_refine_ls_shift/su_mean     0.000
_refine_diff_density_max     0.660
_refine_diff_density_min     -0.384
_refine_ls_extinction_method     none
_refine_ls_extinction_coef     ?
_refine_ls_abs_structure_details     'Flack (1983), 2803 Friedel pairs'
_refine_ls_abs_structure_Flack     -0.03(3)
loop_
    _atom_type_symbol
    _atom_type_description
    _atom_type_scat_dispersion_real
    _atom_type_scat_dispersion_imag
    _atom_type_scat_source
    'C' 'C' 0.0033 0.0016
                         'International Tables Vol C Tables 4.2.6.8 and 6.1.1.4'
    'H' 'H' 0.0000 0.0000
                         'International Tables Vol C Tables 4.2.6.8 and 6.1.1.4'
    'N' 'N' 0.0061 0.0033
                         'International Tables Vol C Tables 4.2.6.8 and 6.1.1.4'
    'O' 'O' 0.0106 0.0060
                         'International Tables Vol C Tables 4.2.6.8 and 6.1.1.4'
    'Sb' 'Sb' -0.5866 1.5461
                         'International Tables Vol C Tables 4.2.6.8 and 6.1.1.4'
    'Fe' 'Fe' 0.3463 0.8444
                         'International Tables Vol C Tables 4.2.6.8 and 6.1.1.4'
_computing_data_collection     'SMART (Bruker 1998)'
_computing_cell_refinement     'SAINT (Bruker 1998)'
_computing_data_reduction     'SAINT (Bruker 1998)'
_computing_structure_solution     'SHELXS97 (Sheldrick, 2008)'
_computing_structure_refinement     'SHELXL97 (Sheldrick, 2008)'
_computing_molecular_graphics
                     'SHELXTL (Sheldrick, 2008) and DIAMOND (Brandenburg, 1998)'
_computing_publication_material     'SHELXL97 (Sheldrick, 2008)'
loop_
    _atom_site_type_symbol
    _atom_site_label
    _atom_site_fract_x
    _atom_site_fract_y
    _atom_site_fract_z
    _atom_site_U_iso_or_equiv
    _atom_site_adp_type
    _atom_site_calc_flag
    _atom_site_refinement_flags
    _atom_site_occupancy
    _atom_site_disorder_assembly
    _atom_site_disorder_group
    Sb Sb1 0.59602(2) 0.30774(2) 0.45296(7) 0.05361(15) Uani d . 1 . .
    Fe Fe1 0.45127(7) 0.10703(6) 0.89653(14) 0.0681(4) Uani d . 1 . .
    Fe Fe2 0.70848(6) 0.58368(6) 0.14551(14) 0.0652(4) Uani d . 1 . .
    N N1 0.5302(4) 0.1883(4) 0.5553(8) 0.0640(19) Uani d . 1 . .
    N N2 0.6814(4) 0.4088(3) 0.3258(7) 0.0633(18) Uani d . 1 . .
    O O1 0.5168(2) 0.2409(2) 0.4595(8) 0.0659(13) Uani d . 1 . .
    O O2 0.6689(2) 0.3812(3) 0.4621(8) 0.0670(13) Uani d . 1 . .
    C C1 0.4100(5) 0.1668(5) 0.5137(12) 0.090(3) Uani d . 1 . .
    H H1A 0.4043 0.2139 0.4960 0.134 Uiso calc R 1 . .
    H H1B 0.3753 0.1515 0.5767 0.134 Uiso calc R 1 . .
    H H1C 0.4074 0.1428 0.4251 0.134 Uiso calc R 1 . .
    C C2 0.4784(6) 0.1548(5) 0.5823(11) 0.078(3) Uani d . 1 . .
    C C3 0.4860(6) 0.1007(5) 0.6887(12) 0.085(3) Uani d . 1 . .
    C C4 0.5387(6) 0.0953(5) 0.7878(13) 0.091(3) Uani d . 1 . .
    H H4 0.5753 0.1240 0.7954 0.110 Uiso calc R 1 . .
    C C5 0.5255(6) 0.0374(6) 0.8757(12) 0.097(3) Uani d . 1 . .
    H H5 0.5538 0.0214 0.9470 0.116 Uiso calc R 1 . .
    C C6 0.4659(7) 0.0095(6) 0.8392(12) 0.094(4) Uani d . 1 . .
    H H6 0.4467 -0.0281 0.8814 0.113 Uiso calc R 1 . .
    C C7 0.4370(6) 0.0479(5) 0.7241(13) 0.093(3) Uani d . 1 . .
    H H7 0.3956 0.0407 0.6807 0.112 Uiso calc R 1 . .
    C C8 0.4162(7) 0.2018(6) 0.9327(18) 0.096(4) Uani d . 1 . .
    H H8 0.4195 0.2383 0.8715 0.116 Uiso calc R 1 . .
    C C9 0.4622(7) 0.1856(6) 1.0319(14) 0.100(4) Uani d . 1 . .
    H H9 0.5014 0.2096 1.0493 0.120 Uiso calc R 1 . .
    C C10 0.4431(8) 0.1279(7) 1.1052(14) 0.108(4) Uani d . 1 . .
    H H10 0.4667 0.1043 1.1745 0.129 Uiso calc R 1 . .
    C C11 0.3801(7) 0.1145(6) 1.0489(15) 0.104(4) Uani d . 1 . .
    H H11 0.3515 0.0812 1.0826 0.125 Uiso calc R 1 . .
    C C12 0.3649(6) 0.1579(7) 0.9337(17) 0.108(4) Uani d . 1 . .
    H H12 0.3280 0.1565 0.8730 0.130 Uiso calc R 1 . .
    C C13 0.7584(5) 0.4761(5) 0.4745(13) 0.096(3) Uani d . 1 . .
    H H13A 0.7239 0.4852 0.5434 0.144 Uiso calc R 1 . .
    H H13B 0.7854 0.5155 0.4611 0.144 Uiso calc R 1 . .
    H H13C 0.7861 0.4400 0.5079 0.144 Uiso calc R 1 . .
    C C14 0.7265(5) 0.4567(5) 0.3346(11) 0.077(3) Uani d . 1 . .
    C C15 0.7438(5) 0.4917(5) 0.2045(14) 0.082(3) Uani d . 1 . .
    C C16 0.7102(6) 0.4871(5) 0.0709(14) 0.091(3) Uani d . 1 . .
    H H16 0.6735 0.4597 0.0515 0.109 Uiso calc R 1 . .
    C C17 0.7422(6) 0.5317(5) -0.0299(16) 0.095(3) Uani d . 1 . .
    H H17 0.7298 0.5399 -0.1241 0.114 Uiso calc R 1 . .
    C C18 0.7966(6) 0.5604(6) 0.0468(14) 0.095(3) Uani d . 1 . .
    H H18 0.8280 0.5897 0.0077 0.114 Uiso calc R 1 . .
    C C19 0.7969(5) 0.5387(5) 0.1889(13) 0.089(3) Uani d . 1 . .
    H H19 0.8265 0.5525 0.2600 0.107 Uiso calc R 1 . .
    C C20 0.6112(6) 0.6074(7) 0.1771(16) 0.101(4) Uani d . 1 . .
    H H20 0.5758 0.5776 0.1638 0.121 Uiso calc R 1 . .
    C C21 0.6387(6) 0.6498(6) 0.0766(14) 0.099(4) Uani d . 1 . .
    H H21 0.6235 0.6548 -0.0166 0.119 Uiso calc R 1 . .
    C C22 0.6925(6) 0.6836(5) 0.1362(15) 0.095(3) Uani d . 1 . .
    H H22 0.7203 0.7144 0.0909 0.114 Uiso calc R 1 . .
    C C23 0.6966(6) 0.6626(6) 0.2767(16) 0.098(3) Uani d . 1 . .
    H H23 0.7283 0.6764 0.3433 0.118 Uiso calc R 1 . .
    C C24 0.6461(6) 0.6181(6) 0.3000(15) 0.096(3) Uani d . 1 . .
    H H24 0.6368 0.5979 0.3872 0.115 Uiso calc R 1 . .
    C C25 0.6560(5) 0.2430(4) 0.3274(9) 0.067(2) Uani d . 1 . .
    C C26 0.6275(6) 0.1856(5) 0.2682(11) 0.079(3) Uani d . 1 . .
    H H26 0.5828 0.1745 0.2849 0.095 Uiso calc R 1 . .
    C C27 0.6682(6) 0.1454(5) 0.1832(11) 0.089(3) Uani d . 1 . .
    H H27 0.6500 0.1074 0.1406 0.107 Uiso calc R 1 . .
    C C28 0.7336(6) 0.1602(6) 0.1611(12) 0.091(3) Uani d . 1 . .
    H H28 0.7600 0.1315 0.1066 0.109 Uiso calc R 1 . .
    C C29 0.7608(6) 0.2159(6) 0.2169(12) 0.087(3) Uani d . 1 . .
    H H29 0.8054 0.2262 0.1976 0.104 Uiso calc R 1 . .
    C C30 0.7232(5) 0.2582(5) 0.3030(11) 0.080(3) Uani d . 1 . .
    H H30 0.7425 0.2961 0.3437 0.096 Uiso calc R 1 . .
    C C31 0.6042(5) 0.3120(4) 0.6763(10) 0.065(2) Uani d . 1 . .
    C C32 0.6653(6) 0.3155(5) 0.7442(11) 0.085(3) Uani d . 1 . .
    H H32 0.7049 0.3126 0.6923 0.102 Uiso calc R 1 . .
    C C33 0.6669(6) 0.3238(5) 0.8957(12) 0.092(3) Uani d . 1 . .
    H H33 0.7079 0.3241 0.9431 0.110 Uiso calc R 1 . .
    C C34 0.6108(6) 0.3311(5) 0.9689(15) 0.082(3) Uani d . 1 . .
    H H34 0.6122 0.3368 1.0673 0.099 Uiso calc R 1 . .
    C C35 0.5531(6) 0.3302(5) 0.9021(12) 0.082(3) Uani d . 1 . .
    H H35 0.5138 0.3361 0.9541 0.099 Uiso calc R 1 . .
    C C36 0.5492(5) 0.3210(4) 0.7595(11) 0.078(3) Uani d . 1 . .
    H H36 0.5071 0.3207 0.7166 0.094 Uiso calc R 1 . .
    C C37 0.5264(5) 0.3719(5) 0.3527(11) 0.074(3) Uani d . 1 . .
    C C38 0.4780(5) 0.3472(6) 0.2615(12) 0.083(3) Uani d . 1 . .
    H H38 0.4764 0.3016 0.2405 0.100 Uiso calc R 1 . .
    C C39 0.4309(6) 0.3916(7) 0.2003(13) 0.095(4) Uani d . 1 . .
    H H39 0.3996 0.3756 0.1350 0.115 Uiso calc R 1 . .
    C C40 0.4311(6) 0.4554(7) 0.2353(14) 0.094(4) Uani d . 1 . .
    H H40 0.3994 0.4839 0.1946 0.112 Uiso calc R 1 . .
    C C41 0.4770(6) 0.4817(6) 0.3310(14) 0.095(4) Uani d . 1 . .
    H H41 0.4750 0.5265 0.3581 0.114 Uiso calc R 1 . .
    C C42 0.5258(5) 0.4398(5) 0.3852(12) 0.088(3) Uani d . 1 . .
    H H42 0.5589 0.4574 0.4444 0.106 Uiso calc R 1 . .
loop_
    _atom_site_aniso_label
    _atom_site_aniso_U_11
    _atom_site_aniso_U_22
    _atom_site_aniso_U_33
    _atom_site_aniso_U_12
    _atom_site_aniso_U_13
    _atom_site_aniso_U_23
    Sb1 0.0594(3) 0.0579(3) 0.0435(3) -0.0023(3) 0.0035(3) 0.0021(3)
    Fe1 0.0767(9) 0.0633(7) 0.0644(8) -0.0096(7) 0.0159(7) 0.0021(6)
    Fe2 0.0649(8) 0.0635(7) 0.0673(9) 0.0028(6) 0.0009(7) 0.0003(6)
    N1 0.073(5) 0.064(5) 0.055(5) 0.000(4) 0.013(4) 0.009(4)
    N2 0.072(5) 0.065(4) 0.053(4) -0.013(4) -0.001(4) 0.002(4)
    O1 0.067(3) 0.070(3) 0.061(3) -0.011(3) 0.001(4) 0.015(4)
    O2 0.067(3) 0.081(3) 0.053(3) -0.014(3) 0.003(4) -0.003(4)
    C1 0.089(8) 0.089(7) 0.091(8) -0.025(6) 0.000(6) 0.008(6)
    C2 0.095(8) 0.069(6) 0.070(7) -0.001(6) 0.027(6) 0.000(5)
    C3 0.102(8) 0.077(7) 0.075(8) 0.000(6) 0.028(7) 0.003(6)
    C4 0.101(8) 0.089(8) 0.084(8) 0.006(7) 0.029(7) 0.012(6)
    C5 0.111(9) 0.092(8) 0.088(8) 0.007(7) 0.025(8) 0.013(7)
    C6 0.113(10) 0.087(8) 0.083(9) -0.004(7) 0.031(7) 0.004(6)
    C7 0.109(8) 0.085(7) 0.084(8) -0.007(7) 0.024(7) -0.001(6)
    C8 0.112(9) 0.091(8) 0.086(12) 0.006(7) 0.025(8) -0.002(7)
    C9 0.117(10) 0.094(9) 0.091(9) 0.000(8) 0.014(8) -0.004(7)
    C10 0.126(12) 0.110(10) 0.088(10) 0.005(9) 0.020(9) 0.003(8)
    C11 0.112(10) 0.101(9) 0.098(10) -0.011(8) 0.044(9) -0.001(8)
    C12 0.112(9) 0.116(9) 0.098(12) 0.008(8) 0.022(9) -0.008(9)
    C13 0.106(8) 0.075(6) 0.107(10) -0.006(6) -0.031(8) 0.006(6)
    C14 0.075(7) 0.068(6) 0.087(8) 0.003(6) 0.005(6) 0.000(5)
    C15 0.079(7) 0.073(7) 0.093(9) 0.009(6) 0.009(7) 0.003(6)
    C16 0.095(8) 0.084(8) 0.094(9) 0.006(6) 0.013(7) -0.003(6)
    C17 0.103(8) 0.085(6) 0.097(8) 0.009(6) 0.012(9) -0.005(8)
    C18 0.094(9) 0.085(8) 0.105(10) 0.009(7) 0.018(8) 0.004(7)
    C19 0.085(8) 0.080(7) 0.102(10) 0.005(6) 0.003(7) 0.004(6)
    C20 0.095(9) 0.096(9) 0.111(11) 0.013(7) 0.005(8) -0.003(8)
    C21 0.103(9) 0.093(8) 0.101(10) 0.017(8) 0.000(8) 0.000(8)
    C22 0.103(10) 0.083(8) 0.098(10) 0.011(7) 0.002(8) 0.001(7)
    C23 0.106(10) 0.084(7) 0.104(11) 0.019(7) 0.003(8) -0.005(7)
    C24 0.098(9) 0.093(8) 0.097(10) 0.018(7) 0.013(8) -0.001(7)
    C25 0.078(7) 0.069(6) 0.054(5) 0.015(5) 0.015(5) 0.004(5)
    C26 0.098(7) 0.077(7) 0.063(6) 0.019(6) 0.020(6) 0.001(5)
    C27 0.105(9) 0.086(7) 0.075(8) 0.011(7) 0.018(7) -0.007(6)
    C28 0.105(9) 0.091(8) 0.078(8) 0.020(7) 0.025(7) 0.001(7)
    C29 0.092(8) 0.088(7) 0.080(8) 0.017(7) 0.026(6) 0.002(6)
    C30 0.091(8) 0.079(7) 0.069(7) 0.021(6) 0.015(6) 0.001(5)
    C31 0.071(6) 0.076(6) 0.049(5) 0.002(5) 0.004(5) 0.008(4)
    C32 0.086(7) 0.108(8) 0.061(7) 0.006(6) 0.004(6) 0.001(6)
    C33 0.096(8) 0.112(8) 0.067(7) 0.005(7) -0.012(7) 0.001(6)
    C34 0.095(8) 0.099(7) 0.054(7) -0.010(6) 0.007(7) -0.001(6)
    C35 0.097(8) 0.089(7) 0.060(7) 0.006(6) 0.010(6) 0.000(5)
    C36 0.087(7) 0.093(7) 0.054(6) 0.012(6) 0.000(6) -0.001(5)
    C37 0.071(7) 0.080(7) 0.069(7) 0.014(5) 0.014(6) 0.017(5)
    C38 0.078(7) 0.095(7) 0.076(8) 0.020(6) 0.012(6) 0.023(6)
    C39 0.083(8) 0.114(10) 0.090(9) 0.011(8) 0.010(7) 0.026(7)
    C40 0.083(8) 0.105(10) 0.092(9) 0.023(7) 0.013(7) 0.035(7)
    C41 0.090(8) 0.097(8) 0.099(9) 0.022(7) 0.018(7) 0.025(7)
    C42 0.080(7) 0.094(8) 0.091(7) 0.017(6) 0.009(6) 0.025(6)
_geom_special_details
;
All e.s.d.'s (except the e.s.d. in the dihedral angle between two l.s. planes)
are estimated using the full covariance matrix. The cell e.s.d.'s are taken
into account individually in the estimation of e.s.d.'s in distances, angles
and torsion angles; correlations between e.s.d.'s in cell parameters are only
used when they are defined by crystal symmetry. An approximate (isotropic)
treatment of cell e.s.d.'s is used for estimating e.s.d.'s involving l.s.
planes.
;
loop_
    _geom_bond_atom_site_label_1
    _geom_bond_atom_site_label_2
    _geom_bond_site_symmetry_2
    _geom_bond_distance
    _geom_bond_publ_flag
    Sb1 O2 . 2.064(5) ?
    Sb1 O1 . 2.067(5) ?
    Sb1 C31 . 2.101(9) ?
    Sb1 C37 . 2.107(10) ?
    Sb1 C25 . 2.117(9) ?
    Fe1 C10 . 2.006(13) ?
    Fe1 C11 . 2.018(11) ?
    Fe1 C7 . 2.021(11) ?
    Fe1 C9 . 2.027(12) ?
    Fe1 C12 . 2.028(11) ?
    Fe1 C4 . 2.031(10) ?
    Fe1 C6 . 2.038(11) ?
    Fe1 C5 . 2.038(11) ?
    Fe1 C8 . 2.042(11) ?
    Fe1 C3 . 2.070(10) ?
    Fe2 C23 . 2.010(12) ?
    Fe2 C20 . 2.018(12) ?
    Fe2 C19 . 2.019(11) ?
    Fe2 C22 . 2.020(10) ?
    Fe2 C21 . 2.022(11) ?
    Fe2 C24 . 2.027(12) ?
    Fe2 C18 . 2.038(11) ?
    Fe2 C15 . 2.041(10) ?
    Fe2 C16 . 2.049(11) ?
    Fe2 C17 . 2.056(12) ?
    N1 C2 . 1.255(11) ?
    N1 O1 . 1.406(9) ?
    N2 C14 . 1.312(11) ?
    N2 O2 . 1.414(9) ?
    C1 C2 . 1.525(15) ?
    C1 H1A . 0.9600 ?
    C1 H1B . 0.9600 ?
    C1 H1C . 0.9600 ?
    C2 C3 . 1.477(14) ?
    C3 C4 . 1.405(15) ?
    C3 C7 . 1.474(13) ?
    C4 C5 . 1.443(14) ?
    C4 H4 . 0.9300 ?
    C5 C6 . 1.355(14) ?
    C5 H5 . 0.9300 ?
    C6 C7 . 1.442(15) ?
    C6 H6 . 0.9300 ?
    C7 H7 . 0.9300 ?
    C8 C9 . 1.345(18) ?
    C8 C12 . 1.346(15) ?
    C8 H8 . 0.9300 ?
    C9 C10 . 1.391(16) ?
    C9 H9 . 0.9300 ?
    C10 C11 . 1.387(17) ?
    C10 H10 . 0.9300 ?
    C11 C12 . 1.417(17) ?
    C11 H11 . 0.9300 ?
    C12 H12 . 0.9300 ?
    C13 C14 . 1.507(14) ?
    C13 H13A . 0.9600 ?
    C13 H13B . 0.9600 ?
    C13 H13C . 0.9600 ?
    C14 C15 . 1.447(14) ?
    C15 C19 . 1.421(13) ?
    C15 C16 . 1.423(15) ?
    C16 C17 . 1.445(15) ?
    C16 H16 . 0.9300 ?
    C17 C18 . 1.422(15) ?
    C17 H17 . 0.9300 ?
    C18 C19 . 1.400(15) ?
    C18 H18 . 0.9300 ?
    C19 H19 . 0.9300 ?
    C20 C24 . 1.362(16) ?
    C20 C21 . 1.379(15) ?
    C20 H20 . 0.9300 ?
    C21 C22 . 1.384(14) ?
    C21 H21 . 0.9300 ?
    C22 C23 . 1.385(16) ?
    C22 H22 . 0.9300 ?
    C23 C24 . 1.358(14) ?
    C23 H23 . 0.9300 ?
    C24 H24 . 0.9300 ?
    C25 C30 . 1.390(12) ?
    C25 C26 . 1.393(12) ?
    C26 C27 . 1.390(13) ?
    C26 H26 . 0.9300 ?
    C27 C28 . 1.352(14) ?
    C27 H27 . 0.9300 ?
    C28 C29 . 1.341(14) ?
    C28 H28 . 0.9300 ?
    C29 C30 . 1.388(13) ?
    C29 H29 . 0.9300 ?
    C30 H30 . 0.9300 ?
    C31 C36 . 1.356(12) ?
    C31 C32 . 1.374(13) ?
    C32 C33 . 1.429(14) ?
    C32 H32 . 0.9300 ?
    C33 C34 . 1.319(14) ?
    C33 H33 . 0.9300 ?
    C34 C35 . 1.309(14) ?
    C34 H34 . 0.9300 ?
    C35 C36 . 1.351(13) ?
    C35 H35 . 0.9300 ?
    C36 H36 . 0.9300 ?
    C37 C38 . 1.380(13) ?
    C37 C42 . 1.389(14) ?
    C38 C39 . 1.412(14) ?
    C38 H38 . 0.9300 ?
    C39 C40 . 1.315(15) ?
    C39 H39 . 0.9300 ?
    C40 C41 . 1.383(15) ?
    C40 H40 . 0.9300 ?
    C41 C42 . 1.378(13) ?
    C41 H41 . 0.9300 ?
    C42 H42 . 0.9300 ?
loop_
    _geom_angle_atom_site_label_1
    _geom_angle_atom_site_label_2
    _geom_angle_atom_site_label_3
    _geom_angle_site_symmetry_1
    _geom_angle_site_symmetry_3
    _geom_angle
    _geom_angle_publ_flag
    O2 Sb1 O1 . . 173.5(2) ?
    O2 Sb1 C31 . . 82.8(3) ?
    O1 Sb1 C31 . . 93.2(3) ?
    O2 Sb1 C37 . . 92.9(3) ?
    O1 Sb1 C37 . . 84.4(3) ?
    C31 Sb1 C37 . . 118.1(4) ?
    O2 Sb1 C25 . . 93.4(3) ?
    O1 Sb1 C25 . . 93.1(3) ?
    C31 Sb1 C25 . . 122.3(4) ?
    C37 Sb1 C25 . . 119.6(4) ?
    C10 Fe1 C11 . . 40.3(5) ?
    C10 Fe1 C7 . . 152.8(5) ?
    C11 Fe1 C7 . . 120.7(5) ?
    C10 Fe1 C9 . . 40.4(5) ?
    C11 Fe1 C9 . . 64.9(5) ?
    C7 Fe1 C9 . . 165.1(5) ?
    C10 Fe1 C12 . . 70.1(6) ?
    C11 Fe1 C12 . . 41.0(5) ?
    C7 Fe1 C12 . . 108.1(5) ?
    C9 Fe1 C12 . . 66.2(5) ?
    C10 Fe1 C4 . . 125.6(6) ?
    C11 Fe1 C4 . . 165.0(6) ?
    C7 Fe1 C4 . . 69.7(5) ?
    C9 Fe1 C4 . . 108.1(5) ?
    C12 Fe1 C4 . . 150.6(5) ?
    C10 Fe1 C6 . . 117.8(5) ?
    C11 Fe1 C6 . . 110.9(5) ?
    C7 Fe1 C6 . . 41.6(4) ?
    C9 Fe1 C6 . . 152.4(6) ?
    C12 Fe1 C6 . . 130.1(5) ?
    C4 Fe1 C6 . . 68.6(4) ?
    C10 Fe1 C5 . . 107.1(5) ?
    C11 Fe1 C5 . . 128.9(5) ?
    C7 Fe1 C5 . . 68.2(5) ?
    C9 Fe1 C5 . . 120.6(6) ?
    C12 Fe1 C5 . . 166.7(5) ?
    C4 Fe1 C5 . . 41.6(4) ?
    C6 Fe1 C5 . . 38.8(4) ?
    C10 Fe1 C8 . . 67.6(6) ?
    C11 Fe1 C8 . . 64.8(5) ?
    C7 Fe1 C8 . . 128.6(6) ?
    C9 Fe1 C8 . . 38.6(5) ?
    C12 Fe1 C8 . . 38.6(4) ?
    C4 Fe1 C8 . . 118.9(4) ?
    C6 Fe1 C8 . . 167.2(6) ?
    C5 Fe1 C8 . . 153.4(5) ?
    C10 Fe1 C3 . . 163.1(6) ?
    C11 Fe1 C3 . . 154.8(6) ?
    C7 Fe1 C3 . . 42.2(4) ?
    C9 Fe1 C3 . . 126.9(5) ?
    C12 Fe1 C3 . . 118.4(6) ?
    C4 Fe1 C3 . . 40.0(4) ?
    C6 Fe1 C3 . . 69.3(4) ?
    C5 Fe1 C3 . . 68.0(4) ?
    C8 Fe1 C3 . . 109.1(5) ?
    C23 Fe2 C20 . . 67.3(5) ?
    C23 Fe2 C19 . . 109.1(5) ?
    C20 Fe2 C19 . . 156.0(6) ?
    C23 Fe2 C22 . . 40.2(5) ?
    C20 Fe2 C22 . . 67.9(5) ?
    C19 Fe2 C22 . . 125.8(5) ?
    C23 Fe2 C21 . . 66.7(5) ?
    C20 Fe2 C21 . . 39.9(4) ?
    C19 Fe2 C21 . . 162.6(5) ?
    C22 Fe2 C21 . . 40.1(4) ?
    C23 Fe2 C24 . . 39.3(4) ?
    C20 Fe2 C24 . . 39.4(4) ?
    C19 Fe2 C24 . . 122.8(5) ?
    C22 Fe2 C24 . . 66.4(5) ?
    C21 Fe2 C24 . . 65.5(5) ?
    C23 Fe2 C18 . . 123.9(5) ?
    C20 Fe2 C18 . . 161.4(6) ?
    C19 Fe2 C18 . . 40.4(4) ?
    C22 Fe2 C18 . . 110.0(5) ?
    C21 Fe2 C18 . . 126.6(5) ?
    C24 Fe2 C18 . . 158.3(6) ?
    C23 Fe2 C15 . . 125.3(5) ?
    C20 Fe2 C15 . . 120.2(5) ?
    C19 Fe2 C15 . . 41.0(4) ?
    C22 Fe2 C15 . . 162.3(5) ?
    C21 Fe2 C15 . . 155.5(5) ?
    C24 Fe2 C15 . . 108.8(5) ?
    C18 Fe2 C15 . . 67.7(4) ?
    C23 Fe2 C16 . . 161.1(5) ?
    C20 Fe2 C16 . . 106.7(5) ?
    C19 Fe2 C16 . . 68.7(5) ?
    C22 Fe2 C16 . . 156.2(6) ?
    C21 Fe2 C16 . . 121.0(5) ?
    C24 Fe2 C16 . . 124.9(5) ?
    C18 Fe2 C16 . . 67.4(5) ?
    C15 Fe2 C16 . . 40.7(4) ?
    C23 Fe2 C17 . . 157.2(5) ?
    C20 Fe2 C17 . . 123.3(5) ?
    C19 Fe2 C17 . . 69.7(5) ?
    C22 Fe2 C17 . . 120.9(5) ?
    C21 Fe2 C17 . . 107.3(5) ?
    C24 Fe2 C17 . . 160.3(5) ?
    C18 Fe2 C17 . . 40.6(4) ?
    C15 Fe2 C17 . . 69.6(5) ?
    C16 Fe2 C17 . . 41.2(4) ?
    C2 N1 O1 . . 111.6(8) ?
    C14 N2 O2 . . 110.3(7) ?
    N1 O1 Sb1 . . 110.7(5) ?
    N2 O2 Sb1 . . 111.3(5) ?
    C2 C1 H1A . . 109.5 ?
    C2 C1 H1B . . 109.5 ?
    H1A C1 H1B . . 109.5 ?
    C2 C1 H1C . . 109.5 ?
    H1A C1 H1C . . 109.5 ?
    H1B C1 H1C . . 109.5 ?
    N1 C2 C3 . . 116.1(11) ?
    N1 C2 C1 . . 124.4(10) ?
    C3 C2 C1 . . 119.4(10) ?
    C4 C3 C7 . . 107.0(9) ?
    C4 C3 C2 . . 125.3(10) ?
    C7 C3 C2 . . 127.3(11) ?
    C4 C3 Fe1 . . 68.4(6) ?
    C7 C3 Fe1 . . 67.1(6) ?
    C2 C3 Fe1 . . 123.8(7) ?
    C3 C4 C5 . . 107.6(10) ?
    C3 C4 Fe1 . . 71.5(6) ?
    C5 C4 Fe1 . . 69.5(6) ?
    C3 C4 H4 . . 126.2 ?
    C5 C4 H4 . . 126.2 ?
    Fe1 C4 H4 . . 124.4 ?
    C6 C5 C4 . . 110.1(12) ?
    C6 C5 Fe1 . . 70.6(7) ?
    C4 C5 Fe1 . . 68.9(6) ?
    C6 C5 H5 . . 125.0 ?
    C4 C5 H5 . . 125.0 ?
    Fe1 C5 H5 . . 127.1 ?
    C5 C6 C7 . . 108.8(11) ?
    C5 C6 Fe1 . . 70.6(7) ?
    C7 C6 Fe1 . . 68.6(6) ?
    C5 C6 H6 . . 125.6 ?
    C7 C6 H6 . . 125.6 ?
    Fe1 C6 H6 . . 126.8 ?
    C6 C7 C3 . . 106.4(11) ?
    C6 C7 Fe1 . . 69.8(7) ?
    C3 C7 Fe1 . . 70.7(6) ?
    C6 C7 H7 . . 126.8 ?
    C3 C7 H7 . . 126.8 ?
    Fe1 C7 H7 . . 124.3 ?
    C9 C8 C12 . . 110.9(13) ?
    C9 C8 Fe1 . . 70.1(7) ?
    C12 C8 Fe1 . . 70.2(7) ?
    C9 C8 H8 . . 124.5 ?
    C12 C8 H8 . . 124.5 ?
    Fe1 C8 H8 . . 126.8 ?
    C8 C9 C10 . . 110.7(13) ?
    C8 C9 Fe1 . . 71.3(8) ?
    C10 C9 Fe1 . . 69.0(7) ?
    C8 C9 H9 . . 124.7 ?
    C10 C9 H9 . . 124.7 ?
    Fe1 C9 H9 . . 126.7 ?
    C11 C10 C9 . . 102.7(13) ?
    C11 C10 Fe1 . . 70.3(8) ?
    C9 C10 Fe1 . . 70.6(8) ?
    C11 C10 H10 . . 128.7 ?
    C9 C10 H10 . . 128.7 ?
    Fe1 C10 H10 . . 122.3 ?
    C10 C11 C12 . . 111.4(12) ?
    C10 C11 Fe1 . . 69.4(7) ?
    C12 C11 Fe1 . . 69.9(7) ?
    C10 C11 H11 . . 124.3 ?
    C12 C11 H11 . . 124.3 ?
    Fe1 C11 H11 . . 128.2 ?
    C8 C12 C11 . . 103.9(13) ?
    C8 C12 Fe1 . . 71.2(7) ?
    C11 C12 Fe1 . . 69.1(7) ?
    C8 C12 H12 . . 128.1 ?
    C11 C12 H12 . . 128.1 ?
    Fe1 C12 H12 . . 123.4 ?
    C14 C13 H13A . . 109.5 ?
    C14 C13 H13B . . 109.5 ?
    H13A C13 H13B . . 109.5 ?
    C14 C13 H13C . . 109.5 ?
    H13A C13 H13C . . 109.5 ?
    H13B C13 H13C . . 109.5 ?
    N2 C14 C15 . . 117.4(10) ?
    N2 C14 C13 . . 122.0(9) ?
    C15 C14 C13 . . 120.5(9) ?
    C19 C15 C16 . . 107.6(10) ?
    C19 C15 C14 . . 125.7(12) ?
    C16 C15 C14 . . 126.7(11) ?
    C19 C15 Fe2 . . 68.7(6) ?
    C16 C15 Fe2 . . 69.9(6) ?
    C14 C15 Fe2 . . 125.4(7) ?
    C15 C16 C17 . . 109.2(11) ?
    C15 C16 Fe2 . . 69.3(6) ?
    C17 C16 Fe2 . . 69.7(6) ?
    C15 C16 H16 . . 125.4 ?
    C17 C16 H16 . . 125.4 ?
    Fe2 C16 H16 . . 127.2 ?
    C18 C17 C16 . . 104.6(12) ?
    C18 C17 Fe2 . . 69.0(7) ?
    C16 C17 Fe2 . . 69.1(7) ?
    C18 C17 H17 . . 127.7 ?
    C16 C17 H17 . . 127.7 ?
    Fe2 C17 H17 . . 125.7 ?
    C19 C18 C17 . . 111.1(11) ?
    C19 C18 Fe2 . . 69.1(7) ?
    C17 C18 Fe2 . . 70.3(7) ?
    C19 C18 H18 . . 124.4 ?
    C17 C18 H18 . . 124.4 ?
    Fe2 C18 H18 . . 127.8 ?
    C18 C19 C15 . . 107.3(11) ?
    C18 C19 Fe2 . . 70.6(7) ?
    C15 C19 Fe2 . . 70.3(6) ?
    C18 C19 H19 . . 126.3 ?
    C15 C19 H19 . . 126.3 ?
    Fe2 C19 H19 . . 124.4 ?
    C24 C20 C21 . . 106.2(13) ?
    C24 C20 Fe2 . . 70.7(7) ?
    C21 C20 Fe2 . . 70.2(7) ?
    C24 C20 H20 . . 126.9 ?
    C21 C20 H20 . . 126.9 ?
    Fe2 C20 H20 . . 123.9 ?
    C20 C21 C22 . . 109.3(12) ?
    C20 C21 Fe2 . . 69.9(7) ?
    C22 C21 Fe2 . . 69.9(7) ?
    C20 C21 H21 . . 125.3 ?
    C22 C21 H21 . . 125.3 ?
    Fe2 C21 H21 . . 126.4 ?
    C21 C22 C23 . . 106.3(12) ?
    C21 C22 Fe2 . . 70.0(7) ?
    C23 C22 Fe2 . . 69.5(7) ?
    C21 C22 H22 . . 126.8 ?
    C23 C22 H22 . . 126.8 ?
    Fe2 C22 H22 . . 125.2 ?
    C24 C23 C22 . . 107.9(13) ?
    C24 C23 Fe2 . . 71.0(7) ?
    C22 C23 Fe2 . . 70.3(7) ?
    C24 C23 H23 . . 126.1 ?
    C22 C23 H23 . . 126.1 ?
    Fe2 C23 H23 . . 124.2 ?
    C23 C24 C20 . . 110.2(13) ?
    C23 C24 Fe2 . . 69.7(7) ?
    C20 C24 Fe2 . . 69.9(7) ?
    C23 C24 H24 . . 124.9 ?
    C20 C24 H24 . . 124.9 ?
    Fe2 C24 H24 . . 127.1 ?
    C30 C25 C26 . . 120.5(9) ?
    C30 C25 Sb1 . . 120.1(7) ?
    C26 C25 Sb1 . . 119.5(7) ?
    C27 C26 C25 . . 117.6(10) ?
    C27 C26 H26 . . 121.2 ?
    C25 C26 H26 . . 121.2 ?
    C28 C27 C26 . . 121.6(11) ?
    C28 C27 H27 . . 119.2 ?
    C26 C27 H27 . . 119.2 ?
    C29 C28 C27 . . 120.7(11) ?
    C29 C28 H28 . . 119.7 ?
    C27 C28 H28 . . 119.7 ?
    C28 C29 C30 . . 120.8(11) ?
    C28 C29 H29 . . 119.6 ?
    C30 C29 H29 . . 119.6 ?
    C29 C30 C25 . . 118.8(10) ?
    C29 C30 H30 . . 120.6 ?
    C25 C30 H30 . . 120.6 ?
    C36 C31 C32 . . 116.2(10) ?
    C36 C31 Sb1 . . 121.0(7) ?
    C32 C31 Sb1 . . 122.2(7) ?
    C31 C32 C33 . . 119.1(10) ?
    C31 C32 H32 . . 120.5 ?
    C33 C32 H32 . . 120.5 ?
    C34 C33 C32 . . 120.6(11) ?
    C34 C33 H33 . . 119.7 ?
    C32 C33 H33 . . 119.7 ?
    C35 C34 C33 . . 119.6(13) ?
    C35 C34 H34 . . 120.2 ?
    C33 C34 H34 . . 120.2 ?
    C34 C35 C36 . . 121.7(11) ?
    C34 C35 H35 . . 119.2 ?
    C36 C35 H35 . . 119.2 ?
    C35 C36 C31 . . 122.7(11) ?
    C35 C36 H36 . . 118.7 ?
    C31 C36 H36 . . 118.7 ?
    C38 C37 C42 . . 118.6(10) ?
    C38 C37 Sb1 . . 121.3(8) ?
    C42 C37 Sb1 . . 120.0(9) ?
    C37 C38 C39 . . 119.5(11) ?
    C37 C38 H38 . . 120.3 ?
    C39 C38 H38 . . 120.3 ?
    C40 C39 C38 . . 120.2(13) ?
    C40 C39 H39 . . 119.9 ?
    C38 C39 H39 . . 119.9 ?
    C39 C40 C41 . . 122.0(12) ?
    C39 C40 H40 . . 119.0 ?
    C41 C40 H40 . . 119.0 ?
    C42 C41 C40 . . 118.5(11) ?
    C42 C41 H41 . . 120.8 ?
    C40 C41 H41 . . 120.8 ?
    C41 C42 C37 . . 121.0(11) ?
    C41 C42 H42 . . 119.5 ?
    C37 C42 H42 . . 119.5 ?
loop_
    _geom_hbond_atom_site_label_D
    _geom_hbond_atom_site_label_H
    _geom_hbond_atom_site_label_A
    _geom_hbond_site_symmetry_A
    _geom_hbond_distance_DH
    _geom_hbond_distance_HA
    _geom_hbond_distance_DA
    _geom_hbond_angle_DHA
    C11 H11 Cg1 3_456 0.93 2.78 3.677(4) 162.7
    C21 H21 Cg2 2_664 0.93 3.03 3.751(3) 136.0
data_global
_journal_date_recd_electronic     2008-08-18
_journal_date_accepted     2008-11-26
_journal_name_full     'Acta Crystallographica, Section E'
_journal_year     2009
_journal_volume     65
_journal_issue      1
_journal_page_first     m12
_journal_page_last     m12
_journal_paper_category     QM
_journal_coeditor_code     LX2068
_publ_contact_author_name     'Pro. Jinshi Fan'
_publ_contact_author_address
;
  College of Chemical Engineering, Qingdao University of
  Science and Technology
  Qingdao 266042
  P.R.China
;
_publ_contact_author_email     jinshifan@yahoo.cn
_publ_contact_author_fax     ?
_publ_contact_author_phone     ?
_publ_section_title
;
Bis(1-ferrocenylethanone oximato)triphenylantimony(V)
;
loop_
    _publ_author_name
    _publ_author_address
    'Fan, Jinshi'
;
College of Chemical Engineering, Qingdao University of
Science and Technology
Qingdao 266042
People's Republic of China
;
