# Supplementary material for: Bis(1-ferrocenylethanone oximato)triphenyl­anti­mony(V)
Source: Acta Crystallogr Sect E Struct Rep Online. 2008 Dec 6;65(Pt 1):m12. doi: 10.1107/S1600536808039834 (PMC2967863; doi:10.1107/S1600536808039834)
Supplement: Supplementary file 2 [file e-65-00m12-Isup2.hkl]

# 
# h,k,l, Fc-squared, Fo-squared, sigma(Fo-squared) and status flag 
# 
data_I
_shelx_title ' 070513D IN PNA2(1)' 
_shelx_refln_list_code          4 
_shelx_F_calc_maximum      345.88 
_exptl_crystal_F_000      1696.00 
_reflns_d_resolution_high  0.8407 
 
loop_ 
 _symmetry_equiv_pos_as_xyz 
 'x, y, z' 
 '-x, -y, z+1/2' 
 '-x+1/2, y+1/2, z+1/2' 
 'x+1/2, -y+1/2, z' 
 
_cell_length_a    19.9210 
_cell_length_b    19.9380 
_cell_length_c     9.3710 
_cell_angle_alpha  90.000 
_cell_angle_beta   90.000 
_cell_angle_gamma  90.000 
 
_shelx_F_squared_multiplier     1.000 
 
loop_ 
 _refln_index_h 
 _refln_index_k 
 _refln_index_l 
 _refln_F_squared_calc 
 _refln_F_squared_meas 
 _refln_F_squared_sigma 
 _refln_observed_status 
   1   3 -11      162.59       28.31    127.60 o 
   2   3 -11      118.30      130.62    139.49 o 
   2   1 -10     1426.67     1239.59    202.92 o 
   3   1 -10       12.00       26.62    123.07 o 
   1   2 -10       45.17       39.07    124.96 o 
   2   2 -10      407.70      364.69    148.37 o 
   3   2 -10      520.11      417.35    150.06 o 
   4   2 -10      405.58      137.23    132.89 o 
   5   2 -10      146.38      204.99    137.42 o 
   1   3 -10     1024.92     1020.44    192.91 o 
   2   3 -10      198.06      143.84    136.85 o 
   3   3 -10       25.32      -16.80    122.88 o 
   4   3 -10       43.72       -8.68    126.09 o 
   5   3 -10      755.83      974.00    193.67 o 
   6   3 -10       50.12       15.10    130.24 o 
   0   4 -10      159.94      187.25    138.17 o 
   1   4 -10      706.69      565.18    149.88 o 
   2   4 -10      360.41      221.04    143.08 o 
   3   4 -10      904.38      738.62    180.64 o 
   4   4 -10        9.59      -22.65    128.92 o 
   5   4 -10       67.94       99.67    136.47 o 
   6   4 -10        9.16      -44.74    132.51 o 
   7   4 -10      576.01      703.89    188.38 o 
   1   5 -10      246.40      192.50     97.62 o 
   2   5 -10      179.74       87.95     93.36 o 
   3   5 -10      150.24      171.58    139.87 o 
   4   5 -10       35.29       89.09    137.80 o 
   5   5 -10     1707.44     1612.20    243.88 o 
   6   5 -10       73.54       -2.64    137.42 o 
   7   5 -10       88.71      165.17    141.76 o 
   8   5 -10       86.16       57.01    134.21 o 
   0   6 -10      542.66      424.71    160.64 o 
   1   6 -10      217.17      226.33    105.16 o 
   2   6 -10      479.38      453.51    114.92 o 
   3   6 -10      805.36      766.82    136.88 o 
   4   6 -10      180.01      329.39    152.33 o 
   5   6 -10      125.92      158.18    150.25 o 
   6   6 -10      268.74      224.63    147.99 o 
   7   6 -10      340.50      202.16    148.74 o 
   8   6 -10        7.65       91.55    156.10 o 
   1   7 -10      170.02      115.37     96.90 o 
   2   7 -10      549.55      332.12    114.82 o 
   3   7 -10      129.48       38.39     94.35 o 
   4   7 -10      103.21       57.43    101.70 o 
   5   7 -10      190.76      173.85    149.50 o 
   7   7 -10      166.98      455.29    180.27 o 
   0   8 -10     1577.47      983.06    207.07 o 
   1   8 -10       25.16      123.48    102.33 o 
   2   8 -10       95.47        9.87     98.26 o 
   3   8 -10       70.45      160.06    109.66 o 
   4   8 -10      305.98      248.77    110.57 o 
   5   8 -10       31.40      150.44    150.25 o 
   6   8 -10      735.29      606.87    191.78 o 
   1   9 -10       34.03       52.78    104.78 o 
   2   9 -10      618.51      564.95    208.01 o 
   3   9 -10       22.54       56.06    107.74 o 
   4   9 -10      587.66      507.66    131.42 o 
   5   9 -10       36.68       73.49    103.81 o 
   0  10 -10      460.63      434.34    196.88 o 
   1  10 -10        2.05      -29.64    141.95 o 
   2  10 -10        9.97      -15.66    101.77 o 
   3  10 -10      284.60      242.57    117.12 o 
   2   0  -9     2030.69     1771.71    210.85 o 
   4   0  -9      510.82      400.74    132.89 o 
   0   1  -9     4801.69     4447.01    316.93 o 
   1   1  -9      310.81      182.91    129.30 o 
   2   1  -9     1141.05     1115.57    185.55 o 
   3   1  -9      400.15      514.80    101.77 o 
   4   1  -9      582.43      555.52    144.97 o 
   5   1  -9       69.32      230.85    128.92 o 
   6   1  -9      951.13      801.29    170.45 o 
   1   2  -9      338.08      173.13     92.66 o 
   2   2  -9     1420.65     1344.16    194.42 o 
   3   2  -9      860.69      690.49    165.54 o 
   4   2  -9      990.27      873.77    176.30 o 
   5   2  -9     1286.73     1290.56    195.56 o 
   6   2  -9      195.78      154.03    136.66 o 
   7   2  -9      146.64       50.02    126.85 o 
   0   3  -9      121.19       83.05    123.26 o 
   1   3  -9      946.46     1031.57    235.29 o 
   2   3  -9       87.89      144.95     88.78 o 
   3   3  -9     2223.95     2099.39    241.24 o 
   4   3  -9      356.75      240.67    135.91 o 
   5   3  -9      187.00      236.14    145.72 o 
   6   3  -9      233.85      248.22    142.89 o 
   7   3  -9      345.84      386.20    144.78 o 
   8   3  -9      281.09      356.19    154.22 o 
   1   4  -9     2032.46     1822.22    164.15 o 
   2   4  -9      183.82      164.45     93.54 o 
   3   4  -9      155.08      202.38     89.52 o 
   4   4  -9      337.38      336.37    151.95 o 
   5   4  -9     1858.76     1687.71    231.23 o 
   6   4  -9      115.69      217.83    137.42 o 
   7   4  -9      522.88      445.29    158.18 o 
   8   4  -9      150.08      238.22    137.42 o 
   9   4  -9      492.18      242.18    142.70 o 
   0   5  -9      304.39      276.16    140.82 o 
   1   5  -9      412.31      242.81     96.61 o 
   2   5  -9      141.48       72.56    146.76 o 
   3   5  -9     1161.85     1088.83    138.19 o 
   4   5  -9       56.02        5.10    119.67 o 
   5   5  -9      110.49       72.11    129.68 o 
   6   5  -9       92.91      394.51    169.51 o 
   7   5  -9     2528.27     2854.63    299.19 o 
   8   5  -9       48.73      169.51    140.82 o 
   9   5  -9      835.61      760.33    187.63 o 
  10   5  -9       16.57      154.59    147.04 o 
   1   6  -9     1393.26     1344.68    152.28 o 
   2   6  -9      631.65      473.19    114.84 o 
   3   6  -9       24.38       78.78     92.10 o 
   4   6  -9      982.63     1108.11    241.24 o 
   5   6  -9     1415.53     1502.53    231.99 o 
   6   6  -9      248.52      304.47    156.48 o 
   7   6  -9      586.49      614.42    179.89 o 
   8   6  -9      288.85      438.68    164.79 o 
   9   6  -9      164.45      281.82    158.37 o 
  10   6  -9       27.96      172.90    154.78 o 
  11   6  -9      180.33      234.44    157.62 o 
   0   7  -9      318.52      256.90    142.51 o 
   1   7  -9      252.91      241.60    101.02 o 
   2   7  -9       96.77       52.91     87.06 o 
   3   7  -9      447.73      309.82    107.57 o 
   4   7  -9      607.34      733.06    153.08 o 
   5   7  -9       34.58      117.09     98.47 o 
   6   7  -9     1007.31      693.32    185.93 o 
   7   7  -9      481.60      408.67    159.88 o 
   8   7  -9       80.25      113.63    148.93 o 
   9   7  -9      267.41      238.22    158.75 o 
  10   7  -9     1011.09     1276.40    233.87 o 
  11   7  -9      130.66      383.56    176.87 o 
  12   7  -9      186.72      339.01    175.36 o 
   1   8  -9       58.60       54.92     91.06 o 
   2   8  -9     1618.85     1217.82    155.37 o 
   3   8  -9      140.78      295.67    103.27 o 
   4   8  -9     1076.77     1043.15    150.66 o 
   5   8  -9      209.36      380.12    122.13 o 
   6   8  -9       38.48       81.17    137.04 o 
   7   8  -9       55.17      126.28    149.12 o 
   8   8  -9     1043.79     1184.09    228.97 o 
   9   8  -9      152.79      203.67    162.52 o 
  10   8  -9       76.48      -33.60    146.29 o 
  11   8  -9      170.56      184.61    165.35 o 
   0   9  -9     1659.26     1634.67    249.92 o 
   1   9  -9        0.98      -12.62     94.63 o 
   2   9  -9      351.00      525.47    119.91 o 
   3   9  -9       30.62       82.93    147.80 o 
   4   9  -9      676.49      722.51    157.99 o 
   5   9  -9       44.80      163.20    104.52 o 
   6   9  -9      936.13     1180.82    160.14 o 
   7   9  -9      146.03      227.27    164.79 o 
   8   9  -9       61.18       96.46    152.33 o 
   9   9  -9       16.00       44.36    151.76 o 
   1  10  -9      324.50      331.42    114.26 o 
   2  10  -9      642.51      462.25    119.78 o 
   3  10  -9       81.48        8.14    100.62 o 
   4  10  -9      140.04      100.20    101.14 o 
   5  10  -9      349.02      538.34    129.66 o 
   6  10  -9      348.54      277.53    113.47 o 
   7  10  -9      129.67      234.25    165.92 o 
   8  10  -9      817.93      717.67    207.07 o 
   9  10  -9       18.03       15.29    154.41 o 
   0  11  -9     1080.75      943.05    220.09 o 
   1  11  -9      338.66      310.41    116.95 o 
   2  11  -9      211.74      209.78    109.81 o 
   3  11  -9      665.30      611.01    155.26 o 
   4  11  -9      140.51       74.82     99.24 o 
   5  11  -9       38.74       33.06    102.75 o 
   6  11  -9      392.71      345.12    126.19 o 
   7  11  -9      229.92      122.23    114.05 o 
   8  11  -9        2.00       41.53    151.76 o 
   1  12  -9      295.17      382.00    123.16 o 
   2  12  -9       58.62      108.62    104.37 o 
   3  12  -9      135.27      220.64    115.50 o 
   4  12  -9       28.69      -10.08    102.15 o 
   5  12  -9      704.93      826.10    149.50 o 
   6  12  -9       66.16        2.04    104.26 o 
   7  12  -9       29.20      -71.98    103.68 o 
   0  13  -9       91.69       79.28    151.39 o 
   1  13  -9      353.97      255.41    119.54 o 
   2  13  -9       79.16       44.69    109.81 o 
   3  13  -9      903.35      917.60    158.92 o 
   4  13  -9        7.41        6.44    105.62 o 
   5  13  -9       39.56        6.23    147.61 o 
   0   0  -8     2492.27     2063.53    208.58 o 
   2   0  -8      208.48      256.53    112.69 o 
   4   0  -8     2893.78     3045.08    242.93 o 
   6   0  -8     1563.16     1624.47    191.78 o 
   1   1  -8      828.75      654.10    105.02 o 
   2   1  -8     4577.24     4473.83    202.19 o 
   3   1  -8       33.37       49.86     72.86 o 
   4   1  -8      916.80      826.49    113.26 o 
   5   1  -8     1248.70     1081.76    168.94 o 
   6   1  -8       15.64      134.00     76.91 o 
   7   1  -8       34.42       32.47    108.16 o 
   8   1  -8     2070.93     2193.96    226.89 o 
   0   2  -8     2783.60     2439.16    238.78 o 
   1   2  -8     1747.55     1769.59    147.96 o 
   2   2  -8      427.90      411.10     93.33 o 
   3   2  -8       99.95       51.27     70.74 o 
   4   2  -8      744.36      709.18    104.09 o 
   5   2  -8      215.40      149.12    118.92 o 
   6   2  -8     1081.24      888.12    164.41 o 
   7   2  -8     1535.18     1878.54    217.45 o 
   8   2  -8       33.55      111.37    116.84 o 
   9   2  -8     1270.11     1334.16    197.63 o 
   1   3  -8     2214.96     2222.93    161.97 o 
   2   3  -8       92.76      206.47    114.20 o 
   3   3  -8      230.49      249.02     93.81 o 
   4   3  -8      923.75     1110.29    180.83 o 
   5   3  -8     3840.35     4439.65    313.15 o 
   6   3  -8     1627.60     1982.36    229.91 o 
   7   3  -8      628.45      585.72    146.10 o 
   8   3  -8      158.07      184.99    135.53 o 
   9   3  -8      604.19      479.83    155.73 o 
  10   3  -8      134.28       89.28    134.21 o 
   0   4  -8     1900.08     1643.16    208.58 o 
   1   4  -8      240.62      196.80     89.29 o 
   2   4  -8       53.17       59.38     93.34 o 
   3   4  -8     5089.40     4858.54    233.34 o 
   4   4  -8      339.03      360.83     97.39 o 
   5   4  -8       56.40      140.82    117.79 o 
   6   4  -8      222.77      293.15    135.91 o 
   7   4  -8     2494.59     2476.54    255.20 o 
   8   4  -8       81.22       53.04    128.55 o 
   9   4  -8      623.63      524.75    165.73 o 
  10   4  -8       59.66      164.60    148.18 o 
  11   4  -8      115.62      256.15    155.16 o 
   1   5  -8      583.42      556.29    110.52 o 
   2   5  -8       93.15      117.66     81.64 o 
   3   5  -8      920.56     1030.81    127.02 o 
   4   5  -8      570.61      448.56    106.40 o 
   5   5  -8     1881.55     1821.92    225.19 o 
   6   5  -8       88.81      184.23    131.75 o 
   7   5  -8      548.95      526.83    158.75 o 
   8   5  -8       35.30      190.84    132.13 o 
   9   5  -8     3780.21     4488.35    354.11 o 
  10   5  -8       64.37       70.79    143.08 o 
  11   5  -8     1431.71     1877.03    244.07 o 
  12   5  -8      116.54       44.17    142.51 o 
   0   6  -8     2006.92     1599.18    215.94 o 
   1   6  -8      745.58      862.26    182.72 o 
   2   6  -8       36.70       14.40     74.92 o 
   3   6  -8     2757.08     2451.48    186.87 o 
   4   6  -8       81.27      167.60     84.77 o 
   5   6  -8      254.61      246.52     97.05 o 
   6   6  -8     1129.73     1202.78    204.62 o 
   7   6  -8     1171.89     1016.29    200.27 o 
   8   6  -8       11.16      110.99    143.84 o 
   9   6  -8      763.15      749.00    191.97 o 
  10   6  -8      579.21      731.45    188.19 o 
  11   6  -8       44.58       -9.44    134.78 o 
  12   6  -8      118.49      141.95    145.72 o 
  13   6  -8      133.40      175.74    154.22 o 
   1   7  -8      388.90      358.04     99.81 o 
   2   7  -8      379.87      246.29     98.91 o 
   3   7  -8       45.61       32.14     85.01 o 
   4   7  -8      531.30      616.29    116.52 o 
   5   7  -8     1360.81     1442.85    217.92 o 
   6   7  -8     1614.21     1611.43    164.35 o 
   7   7  -8        2.81      102.50    142.51 o 
   8   7  -8     2411.36     2530.52    288.99 o 
   9   7  -8       34.72      220.85    153.27 o 
  10   7  -8      102.63      177.06    149.31 o 
  11   7  -8      333.10      375.44    168.37 o 
  12   7  -8      763.25      826.20    206.50 o 
  13   7  -8        3.37       15.86    140.63 o 
  14   7  -8      488.51      471.71    174.79 o 
   0   8  -8      703.23      703.70    172.72 o 
   1   8  -8      236.48      239.59     94.90 o 
   2   8  -8      806.46     1031.42    142.80 o 
   3   8  -8       61.29       61.98     87.27 o 
   4   8  -8     1351.00     1385.02    152.65 o 
   5   8  -8      212.79      302.69    110.22 o 
   6   8  -8     2427.24     2487.99    195.78 o 
   7   8  -8      103.60      194.23    161.58 o 
   8   8  -8        5.30       40.96    139.87 o 
   9   8  -8      449.87      452.08    164.22 o 
  10   8  -8      662.80      595.54    188.01 o 
  11   8  -8       66.65     -103.44    130.62 o 
  12   8  -8      223.59      382.62    172.90 o 
  13   8  -8       44.89      -11.33    137.61 o 
  14   8  -8      208.52      241.80    159.69 o 
   1   9  -8      150.34      182.61     99.44 o 
   2   9  -8     2139.23     2130.03    185.03 o 
   3   9  -8       91.50      122.27     94.56 o 
   4   9  -8      500.35      432.00    142.61 o 
   5   9  -8      167.73      159.24     97.69 o 
   6   9  -8       22.95       98.54     94.90 o 
   7   9  -8       36.54      -41.29     92.60 o 
   8   9  -8     2019.82     2231.90    288.24 o 
   9   9  -8      421.03      403.95    173.28 o 
  10   9  -8        4.31       87.02    144.97 o 
  11   9  -8      113.94      225.38    162.33 o 
  12   9  -8      546.02      422.82    178.00 o 
  13   9  -8       47.25      149.12    154.97 o 
   0  10  -8      541.90      644.24    172.34 o 
   1  10  -8      582.72      698.00    132.40 o 
   2  10  -8      327.53      285.92    105.44 o 
   3  10  -8      207.78      149.77     96.03 o 
   4  10  -8      852.48      662.09    127.00 o 
   5  10  -8       42.40       31.06     95.53 o 
   6  10  -8      833.70      698.73    136.88 o 
   7  10  -8      169.34       94.58    104.69 o 
   8  10  -8       91.94       47.38    141.76 o 
   9  10  -8      240.81      298.43    163.28 o 
  10  10  -8      916.26      843.76    217.45 o 
  11  10  -8      187.23      303.72    172.90 o 
  12  10  -8      513.63      314.66    175.74 o 
  13  10  -8       12.84      183.29    160.26 o 
   1  11  -8      859.84      645.96    130.91 o 
   2  11  -8      685.64      800.11    137.53 o 
   3  11  -8       63.23       47.90     93.25 o 
   4  11  -8      781.54      723.57    137.19 o 
   5  11  -8     1388.51     1350.30    167.37 o 
   6  11  -8       35.12      -80.12     94.25 o 
   7  11  -8       40.02      -12.86     94.17 o 
   8  11  -8      152.66       49.50     97.79 o 
   9  11  -8       75.51       26.62    138.93 o 
  10  11  -8       43.37       64.45    104.30 o 
  11  11  -8      375.79      368.61    259.26 o 
  12  11  -8       53.34      160.56    131.85 o 
   0  12  -8      551.21      697.85    192.16 o 
   1  12  -8      429.19      337.78    116.59 o 
   2  12  -8      118.84       70.97    106.57 o 
   3  12  -8      460.63      356.08    117.01 o 
   4  12  -8       52.64       91.97    100.65 o 
   5  12  -8      118.29      201.31    109.55 o 
   6  12  -8      158.38      214.09     89.49 o 
   7  12  -8     1146.13     1156.11    127.17 o 
   8  12  -8       28.67      188.51     97.82 o 
   9  12  -8      511.79      557.10    134.85 o 
  10  12  -8      241.40      321.86    125.47 o 
  11  12  -8       93.27      209.75    157.05 o 
   1  13  -8     1652.69     2157.89    200.66 o 
   2  13  -8       71.32       98.61    104.14 o 
   3  13  -8       60.50       69.48    106.01 o 
   4  13  -8        0.96       49.76     77.53 o 
   5  13  -8      484.35      500.68     99.16 o 
   6  13  -8       78.28      178.29     90.50 o 
   7  13  -8      335.85      529.55    124.59 o 
   8  13  -8       11.43       58.50     81.80 o 
   9  13  -8      219.38      195.56    153.75 o 
  10  13  -8        0.25       67.94    103.40 o 
   0  14  -8       29.56     -189.14    126.09 o 
   1  14  -8       56.98       81.42    105.62 o 
   2  14  -8       75.17      -22.08     96.95 o 
   3  14  -8     1115.34     1055.54    163.40 o 
   4  14  -8       64.39       69.63     85.85 o 
   5  14  -8        3.03       11.21     77.86 o 
   6  14  -8       24.04       24.92     81.55 o 
   7  14  -8      586.54      646.45    155.17 o 
   8  14  -8       35.91      119.89    107.96 o 
   1  15  -8      135.12      182.45    114.59 o 
   2  15  -8      250.17      352.48    124.20 o 
   3  15  -8       55.61       87.45    111.45 o 
   4  15  -8      435.51      202.54    115.39 o 
   5  15  -8      274.62      378.93    108.36 o 
   6  15  -8       93.51      237.59     96.02 o 
   0  16  -8      658.03      815.63    229.91 o 
   1  16  -8      220.04      419.86    153.93 o 
   2  16  -8       58.74      184.69    166.49 o 
   3  16  -8      191.47      107.66    118.29 o 
   4  16  -8      147.20       99.48    118.52 o 
   2   0  -7     8218.40     7949.84    344.30 o 
   4   0  -7        9.48     -103.63     87.02 o 
   6   0  -7     1086.17      869.24    146.86 o 
   8   0  -7     5199.31     4941.18    281.82 o 
   0   1  -7    10657.78    10010.91    403.76 o 
   1   1  -7     1954.16     1756.34    107.33 o 
   2   1  -7     1354.77     1231.87     94.90 o 
   3   1  -7     1011.65      721.11     94.55 o 
   4   1  -7     1656.41     1658.50    151.76 o 
   5   1  -7      274.41      238.80     73.52 o 
   6   1  -7     1387.73     1340.21    133.36 o 
   7   1  -7       30.07       89.65     70.25 o 
   8   1  -7      411.21      469.45    129.68 o 
   9   1  -7      906.36      823.18    154.97 o 
  10   1  -7      534.90      600.45    146.86 o 
   1   2  -7      303.85      300.31     86.47 o 
   2   2  -7     3510.37     3186.26    237.53 o 
   3   2  -7     1295.24     1242.41     92.41 o 
   4   2  -7     1596.29     1469.31    118.25 o 
   5   2  -7     3824.64     3814.36    174.96 o 
   6   2  -7      264.01      167.94    103.91 o 
   7   2  -7      310.51      236.52    118.92 o 
   8   2  -7     1138.78     1136.90    174.04 o 
   9   2  -7      415.08      233.69    129.30 o 
  10   2  -7       54.49      195.74    124.96 o 
  11   2  -7     2293.61     1989.72    228.40 o 
   0   3  -7     3383.57     3308.22    251.24 o 
   1   3  -7     1725.84     1700.50    139.44 o 
   2   3  -7      116.09       67.57     85.32 o 
   3   3  -7     5119.56     4697.11    296.73 o 
   4   3  -7      396.30      390.97     79.84 o 
   5   3  -7      329.34      302.53     77.54 o 
   6   3  -7      376.88      283.14    117.60 o 
   7   3  -7      720.95      608.38    144.97 o 
   8   3  -7      488.88      609.13    159.69 o 
   9   3  -7      902.32      856.78    165.54 o 
  10   3  -7     1756.23     1765.10    219.34 o 
  11   3  -7      176.18      161.96    132.51 o 
  12   3  -7      460.25      511.35    155.16 o 
   1   4  -7     5723.29     5207.07    226.83 o 
   2   4  -7      198.03      180.43     93.34 o 
   3   4  -7      811.18      842.29    113.39 o 
   4   4  -7     1529.60     1312.03    130.61 o 
   5   4  -7     3924.99     3952.27    290.69 o 
   6   4  -7      197.08      290.88    121.94 o 
   7   4  -7     2091.83     2280.60    236.89 o 
   8   4  -7       89.33      360.34    142.33 o 
   9   4  -7      965.45     1048.38    182.34 o 
  10   4  -7       63.64      148.37    120.81 o 
  11   4  -7     1238.23     1474.22    208.96 o 
  12   4  -7       82.87      116.84    130.06 o 
  13   4  -7       83.41      185.55    141.19 o 
   0   5  -7      558.21      465.11    142.89 o 
   1   5  -7      352.57      406.26     92.87 o 
   2   5  -7      167.68      121.33     81.67 o 
   3   5  -7     2939.96     3228.47    186.96 o 
   4   5  -7      184.21      188.48     87.95 o 
   5   5  -7       19.64       36.28     80.75 o 
   6   5  -7      116.15      334.48    134.78 o 
   7   5  -7     3346.17     3435.63    290.69 o 
   8   5  -7      352.94      453.21    136.29 o 
   9   5  -7      955.28     1046.11    190.84 o 
  10   5  -7       76.44      183.85    132.70 o 
  11   5  -7      178.02      184.42    137.04 o 
  12   5  -7       12.87      -60.21    124.77 o 
  13   5  -7     2291.09     2561.67    279.93 o 
  14   5  -7        8.49       87.40    143.84 o 
   1   6  -7     2726.97     2676.10    177.48 o 
   2   6  -7     1087.62      815.34    116.31 o 
   3   6  -7      121.59      144.53    153.75 o 
   4   6  -7     2489.63     2491.64    192.35 o 
   5   6  -7     2585.84     2293.44    172.51 o 
   6   6  -7     1086.04     1165.62    137.09 o 
   7   6  -7      746.91      990.24    178.00 o 
   8   6  -7      227.66      243.31    140.82 o 
   9   6  -7      450.22      653.11    171.96 o 
  10   6  -7      438.70      524.38    163.09 o 
  11   6  -7      671.71      649.15    175.17 o 
  12   6  -7      106.06       -5.66    122.69 o 
  13   6  -7       81.59      192.72    140.63 o 
  14   6  -7      153.84      180.46    146.67 o 
  15   6  -7      402.39      478.89    171.21 o 
   0   7  -7     2361.36     2309.86    244.07 o 
   1   7  -7     1937.32     1865.26    161.53 o 
   2   7  -7      232.96      219.48     88.44 o 
   3   7  -7      670.69      648.40    110.24 o 
   4   7  -7      807.67      720.84    172.43 o 
   5   7  -7      169.69      270.49     96.96 o 
   6   7  -7     1358.82     1472.52    149.53 o 
   7   7  -7      797.58      855.27    179.70 o 
   8   7  -7      219.28      372.24    157.99 o 
   9   7  -7      752.31      751.64    180.64 o 
  10   7  -7     1328.21     1202.78    212.73 o 
  11   7  -7      123.32       92.87    136.29 o 
  12   7  -7      568.05      694.83    181.02 o 
  13   7  -7      141.08      145.72    151.39 o 
  14   7  -7      141.87        1.89    136.29 o 
  15   7  -7       60.09      168.56    145.16 o 
  16   7  -7      576.31      489.08    175.74 o 
   1   8  -7       96.64       79.52     94.47 o 
   2   8  -7     3200.85     3230.08    198.35 o 
   3   8  -7      357.34      301.32     95.49 o 
   4   8  -7     2017.67     1912.68    165.92 o 
   5   8  -7      325.56      357.05    103.57 o 
   6   8  -7      134.03       44.50     80.60 o 
   7   8  -7       59.12       90.76     83.73 o 
   8   8  -7     2318.38     2083.41    172.24 o 
   9   8  -7      213.14      221.78    104.59 o 
  10   8  -7      260.77      301.98    156.77 o 
  11   8  -7      468.57      558.98    121.10 o 
  12   8  -7      467.75      652.21    241.42 o 
  13   8  -7       36.78      -19.01    125.43 o 
  14   8  -7      238.43      153.08    104.08 o 
  15   8  -7      182.83      173.09    153.08 o 
  16   8  -7      120.33      176.87    159.13 o 
   0   9  -7     1337.63     1258.84    207.83 o 
   1   9  -7       57.53      104.88     88.83 o 
   2   9  -7      924.98      770.18    124.53 o 
   3   9  -7       13.70       22.00     76.18 o 
   4   9  -7     2388.27     1949.69    169.25 o 
   5   9  -7       21.12       62.60     69.82 o 
   6   9  -7     1844.98     1982.41    137.98 o 
   7   9  -7       28.35       33.11     72.62 o 
   8   9  -7      222.96      362.50    105.51 o 
   9   9  -7       45.01      -20.64     90.30 o 
  10   9  -7      699.48      968.57    146.14 o 
  11   9  -7       32.88       77.09    102.10 o 
  12   9  -7      604.02      627.49    130.53 o 
  13   9  -7       61.44       92.65    131.66 o 
  14   9  -7      433.86      318.05    114.66 o 
  15   9  -7      153.35      170.09    117.99 o 
  16   9  -7      272.11      263.39    207.54 o 
   1  10  -7      815.01      797.01    127.22 o 
   2  10  -7     1541.48     1556.23    331.84 o 
   3  10  -7      110.53      157.82     74.14 o 
   4  10  -7      212.11      174.93     77.06 o 
   5  10  -7      910.37      844.25    101.90 o 
   6  10  -7      874.49      832.75    103.11 o 
   7  10  -7      175.41      210.21     78.51 o 
   8  10  -7     1866.15     2122.94    147.64 o 
   9  10  -7        1.56      168.28    106.09 o 
  10  10  -7      123.67       76.28     96.42 o 
  11  10  -7      158.68      101.16    108.53 o 
  12  10  -7      805.60     1050.52    154.77 o 
  13  10  -7       42.60       41.96    106.27 o 
  14  10  -7      442.32      370.23    136.00 o 
  15  10  -7      118.33      389.57    124.07 o 
   0  11  -7     1700.31     1685.82    238.22 o 
   1  11  -7      991.91      955.03    186.50 o 
   2  11  -7      288.04      258.01     78.79 o 
   3  11  -7     1543.60     1421.11    121.05 o 
   4  11  -7      454.61      272.34     80.57 o 
   5  11  -7      101.93      171.30     79.41 o 
   6  11  -7      789.25      767.60    103.82 o 
   7  11  -7       68.28      123.00     77.50 o 
   8  11  -7       63.79       58.23     69.26 o 
   9  11  -7      399.71      379.31    117.94 o 
  10  11  -7      399.29      323.67    114.52 o 
  11  11  -7      249.28      324.57    196.41 o 
  12  11  -7       19.17      -21.97     99.53 o 
  13  11  -7      261.07      300.56    215.00 o 
  14  11  -7      165.79      165.58    134.40 o 
   1  12  -7      939.24      899.32    103.38 o 
   2  12  -7       47.68       32.66     75.18 o 
   3  12  -7      204.23      167.66     78.32 o 
   4  12  -7      456.17      482.33     94.82 o 
   5  12  -7      841.49      959.62    113.94 o 
   6  12  -7      410.98      536.90     97.11 o 
   7  12  -7       94.61       65.84     75.97 o 
   8  12  -7      219.17      262.49     86.34 o 
   9  12  -7      498.47      659.82    175.92 o 
  10  12  -7       56.32      204.06    194.99 o 
  11  12  -7     1163.08     1335.27    280.50 o 
  12  12  -7       87.87      133.30    146.95 o 
  13  12  -7       33.85       28.14    105.24 o 
  14  12  -7       83.03      242.64    127.45 o 
   0  13  -7      454.31      439.06    172.34 o 
   1  13  -7      905.75      782.18    160.16 o 
   2  13  -7       66.58      176.80     77.63 o 
   3  13  -7     2509.57     2582.41    158.43 o 
   4  13  -7       86.27      213.66    100.23 o 
   5  13  -7       80.62      129.24     81.78 o 
   6  13  -7        2.69        9.50     64.11 o 
   7  13  -7      652.09      586.75     91.53 o 
   8  13  -7      106.67      113.38     69.59 o 
   9  13  -7      276.24      189.10     81.03 o 
  10  13  -7      104.92      142.29     93.91 o 
  11  13  -7      105.47      116.17     93.10 o 
  12  13  -7       28.74       92.28    124.87 o 
  13  13  -7      390.18      348.64    180.27 o 
   1  14  -7      831.86      844.19    146.02 o 
   2  14  -7       69.17      139.43     86.52 o 
   3  14  -7      167.06      315.39     93.13 o 
   4  14  -7      100.81       89.53     67.98 o 
   5  14  -7      512.28      405.00     87.65 o 
   6  14  -7      188.21      185.07     75.15 o 
   7  14  -7      361.24      296.31     84.60 o 
   8  14  -7      130.03      208.28     82.17 o 
   9  14  -7      509.87      412.43     96.43 o 
  10  14  -7       36.57      177.14     99.03 o 
  11  14  -7      400.80      265.26    109.98 o 
  12  14  -7       98.23      256.86    117.22 o 
   0  15  -7     1191.61     1171.64    223.49 o 
   1  15  -7       94.03      196.31    107.44 o 
   2  15  -7      248.55      283.64    147.89 o 
   3  15  -7      281.16      284.72     82.90 o 
   4  15  -7      110.02       76.34     73.85 o 
   5  15  -7       60.35       57.36     70.43 o 
   6  15  -7      320.22      353.26     90.17 o 
   7  15  -7      624.53      657.76    105.91 o 
   8  15  -7       46.37       43.92     79.22 o 
   9  15  -7      163.85      106.46     82.34 o 
  10  15  -7      195.96      223.77    107.22 o 
   1  16  -7      414.67      434.55    119.65 o 
   2  16  -7      547.71      423.13    134.36 o 
   3  16  -7       40.94      -65.26    106.98 o 
   4  16  -7      323.07      356.66     88.77 o 
   5  16  -7      408.43      424.20     89.96 o 
   6  16  -7      142.18      213.80     79.50 o 
   7  16  -7       19.27      134.95     78.77 o 
   8  16  -7      228.37      142.48     81.48 o 
   9  16  -7        2.46       12.42     72.11 o 
   0  17  -7      343.48      275.97    170.26 o 
   1  17  -7       61.21      -32.02     93.48 o 
   2  17  -7       80.54       78.93    120.44 o 
   3  17  -7        5.52       73.10    110.48 o 
   4  17  -7      458.46      519.53    134.24 o 
   5  17  -7       28.83       87.78     75.55 o 
   6  17  -7      305.27      335.83     93.03 o 
   7  17  -7       17.47       88.52     84.57 o 
   1  18  -7      100.12      224.48    114.59 o 
   2  18  -7      619.48      676.89    153.76 o 
   3  18  -7        8.76       87.81    108.81 o 
   4  18  -7      251.39      331.48    127.44 o 
   0   0  -6     7718.08     8265.82    330.71 o 
   2   0  -6     7668.38     7762.40    315.80 o 
   4   0  -6     5875.94     5892.54    278.80 o 
   6   0  -6     3159.05     3290.28    217.26 o 
   8   0  -6      618.74      438.87    119.11 o 
  10   0  -6     8958.56     9814.42    384.69 o 
   1   1  -6     4202.01     3650.87    133.51 o 
   2   1  -6     8324.73     7385.60    245.29 o 
   3   1  -6      612.98      505.53     83.15 o 
   4   1  -6     7459.15     7033.87    345.81 o 
   5   1  -6      518.49      448.93     76.76 o 
   6   1  -6     1486.56     1481.12    169.04 o 
   7   1  -6     1501.97     1452.62    127.22 o 
   8   1  -6     3657.37     3747.30    165.62 o 
   9   1  -6      170.13      148.16     78.79 o 
  10   1  -6      276.74      451.33    127.98 o 
  11   1  -6      377.80      352.42    122.69 o 
  12   1  -6      928.77      950.22    162.52 o 
   0   2  -6     9639.11     8757.17    358.08 o 
   1   2  -6     1644.74     1342.52    121.12 o 
   2   2  -6     2353.24     2058.43    154.38 o 
   3   2  -6     2662.81     2501.72    112.20 o 
   4   2  -6     2129.13     1982.30    121.79 o 
   5   2  -6     1762.84     1758.85    116.01 o 
   6   2  -6     2334.90     2247.61    129.77 o 
   7   2  -6     4677.74     4857.64    344.68 o 
   8   2  -6       92.01       75.62     69.83 o 
   9   2  -6     1401.38     1595.03    184.99 o 
  10   2  -6     2307.52     2592.25    226.51 o 
  11   2  -6       16.85       78.90    110.99 o 
  12   2  -6      452.86      582.89    148.18 o 
  13   2  -6     2938.22     3337.47    272.38 o 
   1   3  -6     6191.20     5900.34    214.52 o 
   2   3  -6     1181.94     1095.99    126.94 o 
   3   3  -6      584.37      543.76     89.67 o 
   4   3  -6     2274.77     2202.53    106.90 o 
   5   3  -6     3849.66     4209.61    164.78 o 
   6   3  -6       19.78      108.35     66.16 o 
   7   3  -6     1208.98     1164.82    102.08 o 
   8   3  -6     3801.25     4007.39    275.78 o 
   9   3  -6      956.14     1096.89    170.64 o 
  10   3  -6      722.41      665.00    150.82 o 
  11   3  -6     2148.29     1723.57    206.69 o 
  12   3  -6      804.07      834.32    171.02 o 
  13   3  -6      289.07      402.81    142.51 o 
  14   3  -6      582.74      625.74    161.20 o 
   0   4  -6      441.49      477.38    121.56 o 
   1   4  -6     4191.31     3951.45    185.22 o 
   2   4  -6     3299.37     2994.92    162.97 o 
   3   4  -6     6360.06     6411.49    231.91 o 
   4   4  -6      162.09      168.56     83.78 o 
   5   4  -6     1425.01     1215.79     84.77 o 
   6   4  -6      338.23      345.62    131.00 o 
   7   4  -6     3539.06     3387.50    263.89 o 
   8   4  -6        2.78       42.66    108.73 o 
   9   4  -6     1808.71     2062.77    215.19 o 
  10   4  -6     1019.28      822.62    164.22 o 
  11   4  -6     1374.66     1482.34    204.24 o 
  12   4  -6       73.93       73.99    122.69 o 
  13   4  -6     1548.18     1511.41    210.85 o 
  14   4  -6      107.45      124.02    124.77 o 
  15   4  -6      170.90      166.68    138.93 o 
   1   5  -6     4679.94     4423.23    212.45 o 
   2   5  -6      600.21      556.30     99.30 o 
   3   5  -6      254.88      141.09     71.46 o 
   4   5  -6       28.35       41.53     71.60 o 
   5   5  -6     8475.50     8884.70    583.36 o 
   6   5  -6      157.45      196.39     77.88 o 
   7   5  -6     1696.12     1827.01    203.67 o 
   8   5  -6      904.58     1151.06    182.34 o 
   9   5  -6     1793.41     1598.99    205.75 o 
  10   5  -6      335.49      344.87    139.31 o 
  11   5  -6     3205.58     2987.89    276.91 o 
  12   5  -6      157.48      188.95    138.93 o 
  13   5  -6       73.26       98.91    123.45 o 
  14   5  -6       15.08      122.69    137.80 o 
  15   5  -6     1557.55     1442.13    220.09 o 
  16   5  -6       31.47      142.70    146.48 o 
   0   6  -6     2619.78     2486.92    233.31 o 
   1   6  -6     1551.42     1046.91    228.02 o 
   2   6  -6     2386.02     2383.41    158.76 o 
   3   6  -6     5143.07     5101.47    220.81 o 
   4   6  -6     2597.78     2414.74    164.74 o 
   5   6  -6     1455.38     1465.94    134.92 o 
   6   6  -6     2644.52     2506.30    134.62 o 
   7   6  -6     1863.70     1883.97    293.90 o 
   8   6  -6      113.64      149.50     91.01 o 
   9   6  -6     1004.82      896.46    120.69 o 
  10   6  -6      539.49      427.81    100.47 o 
  11   6  -6      372.54      270.55     94.35 o 
  12   6  -6      334.31      297.86    119.30 o 
  13   6  -6      795.72      739.07    126.86 o 
  14   6  -6      450.41      402.26    112.22 o 
  15   6  -6      205.41      169.85     93.42 o 
  16   6  -6       59.22       59.71    102.48 o 
  17   6  -6      331.81      329.76    167.05 o 
   1   7  -6     1143.23     1178.09    124.97 o 
   2   7  -6     1973.41     2124.83    153.13 o 
   3   7  -6      780.18      692.00     83.93 o 
   4   7  -6     1543.51     1402.04    108.25 o 
   5   7  -6     1129.88     1067.29    100.29 o 
   6   7  -6     2966.75     2975.24    149.52 o 
   7   7  -6     1581.18     1599.10    117.91 o 
   8   7  -6     5489.91     5280.83    243.14 o 
   9   7  -6     1087.51      988.98    129.90 o 
  10   7  -6      243.47      331.55    101.66 o 
  11   7  -6      331.64      252.97    101.69 o 
  12   7  -6      820.22      924.94    133.35 o 
  13   7  -6       54.41       90.09     84.15 o 
  14   7  -6      573.44      451.88    115.39 o 
  15   7  -6      128.03      189.79    110.90 o 
  16   7  -6      186.33      250.04    112.78 o 
  17   7  -6      207.32      225.94    105.07 o 
  18   7  -6      512.90      599.16    126.94 o 
   0   8  -6     5178.15     5169.02    326.74 o 
   1   8  -6      250.95      147.57     84.88 o 
   2   8  -6      522.34      455.97     92.92 o 
   3   8  -6      218.57      138.95     65.32 o 
   4   8  -6     2925.37     2440.50    163.82 o 
   5   8  -6      377.20      277.66     74.64 o 
   6   8  -6     4699.36     3892.61    265.74 o 
   7   8  -6      826.61      922.54    140.34 o 
   8   8  -6       28.51      157.43     98.88 o 
   9   8  -6      155.33      169.23     92.50 o 
  10   8  -6     2119.87     1916.26    166.92 o 
  11   8  -6      210.36      127.99    113.26 o 
  12   8  -6      460.76      332.51    110.35 o 
  13   8  -6      679.20      572.98    116.32 o 
  14   8  -6      222.44      136.83    100.68 o 
  15   8  -6        5.57      -48.64     82.25 o 
  16   8  -6      387.39      361.06    120.11 o 
  17   8  -6       59.68      136.20    102.97 o 
  18   8  -6       26.86       69.16     87.09 o 
   1   9  -6      774.53      513.59     93.21 o 
   2   9  -6     4104.58     4121.41    164.36 o 
   3   9  -6       91.48      129.78     69.49 o 
   4   9  -6     3918.99     3561.53    159.79 o 
   5   9  -6       15.83      207.92     77.68 o 
   6   9  -6     1602.27     1659.74    123.32 o 
   7   9  -6      192.50      139.41     67.10 o 
   8   9  -6     1285.90      996.02    100.54 o 
   9   9  -6      630.53      459.26     98.08 o 
  10   9  -6      202.99      252.88     91.84 o 
  11   9  -6      211.13      159.65     92.96 o 
  12   9  -6      737.16      852.42    140.27 o 
  13   9  -6       22.52      -28.50     87.27 o 
  14   9  -6      677.27      720.32    156.95 o 
  15   9  -6       27.53      119.13     96.99 o 
  16   9  -6      298.21      423.38    124.60 o 
  17   9  -6       86.10      199.07    113.05 o 
   0  10  -6     1835.97     1763.32    132.63 o 
   1  10  -6      168.18      118.75     54.36 o 
   2  10  -6      103.94       43.04     73.07 o 
   3  10  -6     2440.11     2262.81    129.77 o 
   4  10  -6     2501.11     2712.30    145.26 o 
   5  10  -6       85.55      190.26     65.36 o 
   6  10  -6     1597.38     1630.62    121.55 o 
   7  10  -6      610.84      573.17     84.03 o 
   8  10  -6       13.62       14.90     55.10 o 
   9  10  -6       46.67      107.45    106.46 o 
  10  10  -6     2207.00     2144.55    179.53 o 
  11  10  -6        3.72        3.30     85.40 o 
  12  10  -6      322.37      330.36    102.27 o 
  13  10  -6      325.39      286.51    187.16 o 
  14  10  -6      135.50       87.41     91.87 o 
  15  10  -6       56.83       88.10     97.10 o 
  16  10  -6      655.30      625.99    131.01 o 
  17  10  -6       18.11      107.40    128.92 o 
   1  11  -6     2335.54     2216.95    103.79 o 
   2  11  -6     2321.48     1892.99    123.46 o 
   3  11  -6      198.93      293.02     65.37 o 
   4  11  -6      569.71      543.13     84.37 o 
   5  11  -6      769.32      468.03     81.29 o 
   6  11  -6      337.07      314.34     77.44 o 
   7  11  -6      777.64      554.14     82.06 o 
   8  11  -6      560.61      550.62     88.17 o 
   9  11  -6      637.48      617.01     91.26 o 
  10  11  -6      114.95      109.87     93.03 o 
  11  11  -6      412.54      357.53    145.82 o 
  12  11  -6      279.54      321.16    105.03 o 
  13  11  -6      100.07       -4.61     90.07 o 
  14  11  -6      231.56      131.40    100.47 o 
  15  11  -6      234.11      279.19    108.47 o 
  16  11  -6       70.18      101.20    103.96 o 
   0  12  -6      631.91      497.60     88.80 o 
   1  12  -6      319.51      314.43     72.85 o 
   2  12  -6      162.98      114.26     65.55 o 
   3  12  -6     1845.76     1505.68    115.13 o 
   4  12  -6      578.47      489.98     83.96 o 
   5  12  -6      233.18      238.55     73.39 o 
   6  12  -6      223.61      196.29     71.19 o 
   7  12  -6     1480.76     1550.23    124.33 o 
   8  12  -6      138.48      100.85     69.36 o 
   9  12  -6      797.12      695.87     99.29 o 
  10  12  -6       81.48       40.83     84.43 o 
  11  12  -6      205.60      277.46    105.33 o 
  12  12  -6      374.81      300.99    109.86 o 
  13  12  -6     1214.67     1265.50    163.11 o 
  14  12  -6      178.14      232.88    103.70 o 
  15  12  -6      239.14      228.83    112.39 o 
   1  13  -6     2788.91     2638.83    171.26 o 
   2  13  -6       58.64       56.59     57.97 o 
   3  13  -6      114.29      125.08     62.50 o 
   4  13  -6      387.97      425.91     83.85 o 
   5  13  -6     2016.99     1729.35    127.78 o 
   6  13  -6       42.18        6.68     63.29 o 
   7  13  -6      138.22      134.48     70.18 o 
   8  13  -6      183.75      178.65     72.49 o 
   9  13  -6      259.17      140.86     73.76 o 
  10  13  -6       12.30       16.83     87.76 o 
  11  13  -6      703.65      630.70    126.61 o 
  12  13  -6        5.49       66.46     93.15 o 
  13  13  -6       17.56       36.52     89.35 o 
  14  13  -6        1.03      108.81     99.00 o 
  15  13  -6      483.52      466.08    127.39 o 
   0  14  -6      172.00       76.83    150.82 o 
   1  14  -6     1153.56     1160.80    109.02 o 
   2  14  -6      217.81      217.60     71.84 o 
   3  14  -6     1200.35     1054.05    108.98 o 
   4  14  -6      179.20      178.38     69.83 o 
   5  14  -6      139.73       96.76     68.92 o 
   6  14  -6       75.80       75.88     70.51 o 
   7  14  -6      417.97      366.46     79.70 o 
   8  14  -6      388.63      352.29     85.72 o 
   9  14  -6      759.42      578.73     98.63 o 
  10  14  -6      207.53      295.14    104.26 o 
  11  14  -6      309.73      315.02    109.74 o 
  12  14  -6      291.08      427.79    136.29 o 
  13  14  -6      443.47      580.38    127.85 o 
  14  14  -6       30.18       40.75     99.27 o 
   1  15  -6      239.46      191.30    106.82 o 
   2  15  -6     1296.65     1335.54    116.55 o 
   3  15  -6      128.15      211.00     90.95 o 
   4  15  -6      188.99      155.92     74.03 o 
   5  15  -6      626.88      628.85    151.56 o 
   6  15  -6      204.36       99.63     70.70 o 
   7  15  -6       31.82      104.68     72.81 o 
   8  15  -6      725.21      643.64    100.63 o 
   9  15  -6      279.88      250.39     79.34 o 
  10  15  -6       46.48       58.59     75.79 o 
  11  15  -6      435.65      344.72    115.56 o 
  12  15  -6       66.42      119.44     99.33 o 
   0  16  -6      727.00      537.21    172.90 o 
   1  16  -6       54.25       22.21     96.51 o 
   2  16  -6      264.91      437.45     83.46 o 
   3  16  -6      913.68      832.52    102.45 o 
   4  16  -6      671.20      663.70     94.35 o 
   5  16  -6       68.71      149.71     79.00 o 
   6  16  -6      513.05      389.26     90.69 o 
   7  16  -6      181.41      273.72     84.02 o 
   8  16  -6       16.63       45.79     69.10 o 
   9  16  -6      166.84       71.54     78.95 o 
  10  16  -6      310.04      216.84     82.63 o 
  11  16  -6       57.25      143.24     97.53 o 
   1  17  -6       14.73      -66.16     93.07 o 
   2  17  -6      499.63      418.87    119.47 o 
   3  17  -6       23.47        1.37     88.33 o 
   4  17  -6      162.02      226.96     78.14 o 
   5  17  -6      122.22      213.27     81.05 o 
   6  17  -6      653.37      752.18    106.13 o 
   7  17  -6        9.41       93.95     79.01 o 
   8  17  -6      561.31      503.88     97.89 o 
   9  17  -6       69.31       48.49     70.59 o 
  10  17  -6       40.65       33.82     79.09 o 
   0  18  -6     1980.19     2466.53    307.87 o 
   1  18  -6        6.86      -55.92     98.21 o 
   2  18  -6       72.28       87.84    104.22 o 
   3  18  -6       59.32      122.41    107.75 o 
   4  18  -6      213.40      193.92     82.70 o 
   5  18  -6       39.32       35.62     74.97 o 
   6  18  -6      682.62      680.42    102.47 o 
   7  18  -6        5.47       38.04     74.28 o 
   8  18  -6       56.97      160.63     82.06 o 
   1  19  -6       57.07      119.12    109.73 o 
   2  19  -6      206.67      181.72    107.28 o 
   3  19  -6      100.51       71.40    108.25 o 
   4  19  -6      186.69      247.42    121.07 o 
   5  19  -6       85.41      105.16     81.42 o 
   6  19  -6       84.96      204.24     82.19 o 
   2   0  -5     3068.55     3557.95    197.82 o 
   4   0  -5    19757.67    19317.00    448.68 o 
   6   0  -5    16812.67    17744.62    444.72 o 
   8   0  -5     4894.37     5329.84    257.28 o 
  10   0  -5     1962.49     2194.15    190.65 o 
  12   0  -5     3579.48     4074.21    260.11 o 
   0   1  -5    17041.54    16287.70    297.48 o 
   1   1  -5     2647.81     2590.43    102.52 o 
   2   1  -5     1645.29     1449.92     84.31 o 
   3   1  -5     4882.59     5025.15    138.44 o 
   4   1  -5     3697.09     3502.90    141.80 o 
   5   1  -5      948.15      982.10     88.02 o 
   6   1  -5     6824.21     6873.26    281.06 o 
   7   1  -5     1944.01     2200.89    122.14 o 
   8   1  -5      219.96      189.92     69.40 o 
   9   1  -5      151.52      131.38     98.34 o 
  10   1  -5     8284.18     9396.93    250.76 o 
  11   1  -5      467.50      589.88     90.71 o 
  12   1  -5      494.54      466.43    131.94 o 
  13   1  -5     1509.75     1565.77    193.48 o 
   1   2  -5     7370.06     7592.29    167.80 o 
   2   2  -5     9139.03     8186.95    207.83 o 
   3   2  -5     3675.09     3516.74    117.61 o 
   4   2  -5     2001.76     2077.14    112.56 o 
   5   2  -5      599.25      416.74     69.75 o 
   6   2  -5      511.08      388.73     65.22 o 
   7   2  -5     4838.47     4715.65    166.24 o 
   8   2  -5     8917.36     9792.57    239.33 o 
   9   2  -5     3270.69     3419.58    153.60 o 
  10   2  -5      157.36      198.27     71.28 o 
  11   2  -5     2742.73     3210.44    245.39 o 
  12   2  -5     1460.53     1651.09    196.31 o 
  13   2  -5       39.03       82.30    115.14 o 
  14   2  -5      649.72      871.13    166.68 o 
  15   2  -5      809.46     1074.05    181.78 o 
   0   3  -5     1078.68      842.82    135.34 o 
   1   3  -5     5169.82     5244.93    188.23 o 
   2   3  -5     4460.81     4618.99    305.60 o 
   3   3  -5     6641.07     6257.78    154.38 o 
   4   3  -5     1727.01     1784.89     90.46 o 
   5   3  -5      526.80      587.87     73.21 o 
   6   3  -5      718.45      846.82     81.82 o 
   7   3  -5     5951.66     5882.43    360.82 o 
   8   3  -5     1420.40     1346.67    100.66 o 
   9   3  -5     3343.07     3205.91    241.05 o 
  10   3  -5     1053.42      826.02    153.46 o 
  11   3  -5      126.69      262.19    121.00 o 
  12   3  -5     1099.12     1170.50    181.21 o 
  13   3  -5     2005.10     1799.08    214.81 o 
  14   3  -5     1125.50     1180.51    192.91 o 
  15   3  -5      268.58      352.04    143.27 o 
  16   3  -5      239.43      445.29    154.41 o 
   1   4  -5     8401.62     8468.29    239.79 o 
   2   4  -5     1538.70     1186.45    109.64 o 
   3   4  -5      875.52      845.46     90.92 o 
   4   4  -5     2048.91     1903.73     90.99 o 
   5   4  -5    13479.34    12695.08    385.16 o 
   6   4  -5     2458.21     2416.16    101.89 o 
   7   4  -5      318.14      274.78     58.24 o 
   8   4  -5      634.34      617.76    138.83 o 
   9   4  -5     1856.36     1823.54    142.93 o 
  10   4  -5      518.11      435.86     98.32 o 
  11   4  -5     4503.79     4732.91    220.41 o 
  12   4  -5      475.87      548.45    109.82 o 
  13   4  -5       96.21       36.12     80.30 o 
  14   4  -5      102.18       94.85     90.16 o 
  15   4  -5     3230.52     3161.73    203.07 o 
  16   4  -5      308.40      287.52    120.05 o 
  17   4  -5      215.83      106.86     85.51 o 
   0   5  -5      640.50      514.56    114.20 o 
   1   5  -5     5778.80     6143.41    216.83 o 
   2   5  -5      693.48      604.48     89.11 o 
   3   5  -5     4345.50     4043.62    140.64 o 
   4   5  -5     1856.10     1776.87    104.33 o 
   5   5  -5     2819.47     2462.62    120.53 o 
   6   5  -5      392.95      353.57     49.34 o 
   7   5  -5     6230.28     5843.90    223.61 o 
   8   5  -5      131.92      228.12     90.91 o 
   9   5  -5     4364.67     4905.20    244.07 o 
  10   5  -5       56.49      271.66    269.64 o 
  11   5  -5     3151.87     2831.79    214.24 o 
  12   5  -5      386.97      402.05    106.64 o 
  13   5  -5     2100.27     2191.69    166.74 o 
  14   5  -5      181.44      183.21     97.96 o 
  15   5  -5      865.27      756.08    117.71 o 
  16   5  -5       27.57      -24.23     82.99 o 
  17   5  -5      675.00      743.82    222.45 o 
  18   5  -5       19.58      -34.97     90.00 o 
  19   5  -5      768.45     1036.86    207.45 o 
   1   6  -5     5723.40     6081.88    184.73 o 
   2   6  -5     7319.68     6818.91    181.03 o 
   3   6  -5      691.60      539.42     70.78 o 
   4   6  -5     1822.52     1706.78    103.32 o 
   5   6  -5     7923.28     6793.75    188.07 o 
   6   6  -5      337.43      296.65     72.76 o 
   7   6  -5     2792.30     2569.72    168.76 o 
   8   6  -5     6973.15     6809.91    451.80 o 
   9   6  -5     1580.27     1244.46    127.56 o 
  10   6  -5       64.04       61.29     73.32 o 
  11   6  -5     2568.26     2370.14    175.55 o 
  12   6  -5      488.46      531.45    107.46 o 
  13   6  -5       70.67      111.34     95.92 o 
  14   6  -5      171.52       63.14     82.99 o 
  15   6  -5      416.02      526.44    115.01 o 
  16   6  -5      182.66      154.70    100.06 o 
  17   6  -5      294.88      416.62    109.03 o 
  18   6  -5      673.89      662.23    116.09 o 
  19   6  -5      167.56      155.36     89.41 o 
  20   6  -5        0.15      -14.72     92.30 o 
   0   7  -5     1443.20     1591.66    112.97 o 
   1   7  -5      567.12      454.50     55.55 o 
   2   7  -5     1868.05     1769.54    105.61 o 
   3   7  -5     6478.79     6388.47    298.52 o 
   4   7  -5     4125.45     4476.66    158.62 o 
   5   7  -5      315.58      245.53     60.69 o 
   6   7  -5     3393.95     2951.08    134.73 o 
   7   7  -5     2042.62     1676.03    109.14 o 
   8   7  -5      590.73      649.30    130.53 o 
   9   7  -5       61.87       71.32     73.01 o 
  10   7  -5     2274.06     2123.50    161.01 o 
  11   7  -5      106.29       61.30     75.92 o 
  12   7  -5     1336.53     1185.51    139.18 o 
  13   7  -5     1560.76     1691.57    198.67 o 
  14   7  -5      854.47      797.34    244.07 o 
  15   7  -5        2.70       47.96     91.25 o 
  16   7  -5      577.25      465.84    114.15 o 
  17   7  -5      140.92      129.26     89.03 o 
  18   7  -5      142.47      265.31     96.83 o 
  19   7  -5      153.93      168.69    101.27 o 
   1   8  -5     1239.44     1243.59     72.93 o 
   2   8  -5     4704.77     4192.02    120.85 o 
   3   8  -5     1618.37     1613.79    102.40 o 
   4   8  -5     6503.45     6276.78    189.57 o 
   5   8  -5      207.18      163.35     66.67 o 
   6   8  -5     5498.47     5317.33    180.86 o 
   7   8  -5      826.53      810.59     98.62 o 
   8   8  -5     4297.47     4196.76    169.23 o 
   9   8  -5     1261.64     1130.80    127.44 o 
  10   8  -5      451.12      450.26    106.00 o 
  11   8  -5      274.77      180.83     87.58 o 
  12   8  -5      980.41      901.83    130.64 o 
  13   8  -5       11.58       -3.93     78.28 o 
  14   8  -5     1115.24     1000.94    143.28 o 
  15   8  -5       28.48       15.91     91.51 o 
  16   8  -5      270.56      181.44    101.92 o 
  17   8  -5      217.94      229.20    100.62 o 
  18   8  -5      398.88      483.34    152.33 o 
  19   8  -5      129.39      231.40     95.84 o 
   0   9  -5    10288.38     8976.66    251.33 o 
   1   9  -5      117.19      132.94     43.21 o 
   2   9  -5      134.63       80.70     45.87 o 
   3   9  -5      612.78      676.63    150.97 o 
   4   9  -5     3940.26     3816.81    153.67 o 
   5   9  -5     1273.13     1060.76     93.36 o 
   6   9  -5     4552.57     4102.33    163.19 o 
   7   9  -5      988.01      947.53     95.67 o 
   8   9  -5       12.02       23.81     59.82 o 
   9   9  -5      307.99      325.47     91.69 o 
  10   9  -5     4285.44     4541.51    236.40 o 
  11   9  -5       50.75       94.11     83.97 o 
  12   9  -5       37.49       -8.20     83.97 o 
  13   9  -5      152.48      160.95    126.09 o 
  14   9  -5      115.68      211.95    101.96 o 
  15   9  -5       86.00       29.86     92.34 o 
  16   9  -5     1177.01     1289.11    175.17 o 
  17   9  -5       26.03       51.15    100.42 o 
  18   9  -5        9.67      156.74    107.49 o 
  19   9  -5       37.90      246.15    113.72 o 
   1  10  -5     2113.45     1930.63     92.91 o 
   2  10  -5     2388.78     2256.25    138.76 o 
   3  10  -5      174.12      137.60     52.19 o 
   4  10  -5     2329.90     2020.54    121.49 o 
   5  10  -5       76.73       78.39     65.25 o 
   6  10  -5     3357.07     3439.66    186.09 o 
   7  10  -5     1195.63     1125.83    103.03 o 
   8  10  -5     3351.79     3345.24    159.77 o 
   9  10  -5     1868.54     1972.15    178.28 o 
  10  10  -5      501.25      484.10    103.62 o 
  11  10  -5      278.47      248.70     94.02 o 
  12  10  -5      717.56      669.05    151.57 o 
  13  10  -5       22.87      109.50     93.67 o 
  14  10  -5     1242.47     1176.47    150.35 o 
  15  10  -5       56.85      149.86    102.64 o 
  16  10  -5      124.99      222.61    110.16 o 
  17  10  -5      424.09      590.99    131.40 o 
  18  10  -5      287.64      311.14    118.48 o 
   0  11  -5     5082.81     4667.45    444.72 o 
   1  11  -5      109.30       58.26     44.93 o 
   2  11  -5      360.99      388.68     54.99 o 
   3  11  -5     4848.37     4419.89    168.92 o 
   4  11  -5     2326.54     2216.91    143.87 o 
   5  11  -5     1075.51      933.80     94.33 o 
   6  11  -5     1519.64     1301.56    201.78 o 
   7  11  -5     1569.78     1403.51    112.08 o 
   8  11  -5      159.73       82.31     59.43 o 
   9  11  -5        8.04       11.23     54.37 o 
  10  11  -5      279.04      249.62     96.18 o 
  11  11  -5      231.57      262.72    168.85 o 
  12  11  -5      538.34      631.81    123.91 o 
  13  11  -5     1632.28     2004.74    187.62 o 
  14  11  -5      364.02      512.25    124.59 o 
  15  11  -5       59.04       88.82    104.20 o 
  16  11  -5      138.12      261.97    111.60 o 
  17  11  -5      110.04      125.28    101.71 o 
  18  11  -5       34.31      152.20    108.61 o 
   1  12  -5     1886.86     1787.83     91.77 o 
   2  12  -5     1648.32     1726.83     96.88 o 
   3  12  -5      492.94      449.98     76.83 o 
   4  12  -5       79.76      -17.19     53.21 o 
   5  12  -5     2781.33     2734.05    144.69 o 
   6  12  -5      409.88      300.57     72.95 o 
   7  12  -5      473.90      323.28     76.93 o 
   8  12  -5      627.63      591.13     87.27 o 
   9  12  -5     1336.28     1249.48    114.60 o 
  10  12  -5       17.93       19.80     77.64 o 
  11  12  -5     1811.49     1839.08    267.76 o 
  12  12  -5      152.01      241.95    105.79 o 
  13  12  -5        4.29       21.71     84.65 o 
  14  12  -5       26.22       25.63     86.01 o 
  15  12  -5      655.94      759.52    137.05 o 
  16  12  -5        0.50      123.65    103.50 o 
  17  12  -5      311.15      401.07    122.47 o 
   0  13  -5     1262.00     1288.76    119.06 o 
   1  13  -5     1897.76     1695.95    129.09 o 
   2  13  -5      112.74      157.83     65.11 o 
   3  13  -5     3139.71     2931.16    148.43 o 
   4  13  -5      193.41      201.64     65.59 o 
   5  13  -5      375.07      323.07     72.72 o 
   6  13  -5       32.90       38.17     55.84 o 
   7  13  -5     1100.64     1142.24    108.76 o 
   8  13  -5       15.43       62.06     68.01 o 
   9  13  -5     1398.01     1502.11    123.76 o 
  10  13  -5      102.75      135.77     90.02 o 
  11  13  -5      701.75      779.61    134.99 o 
  12  13  -5       90.43      161.47     97.06 o 
  13  13  -5      690.47      776.59    191.03 o 
  14  13  -5       92.20      136.94    101.16 o 
  15  13  -5      221.53      308.80    114.80 o 
  16  13  -5       10.34       49.33    102.12 o 
   1  14  -5     1724.73     1698.03     95.18 o 
   2  14  -5      189.00      215.16     69.83 o 
   3  14  -5       63.27      105.70     61.93 o 
   4  14  -5      438.33      572.99     85.90 o 
   5  14  -5     2943.65     2898.21    156.57 o 
   6  14  -5      215.85      206.46     71.07 o 
   7  14  -5       63.97      -37.25     56.95 o 
   8  14  -5      438.22      504.20     90.89 o 
   9  14  -5      179.45      182.20     77.72 o 
  10  14  -5       16.24       24.36     70.54 o 
  11  14  -5     1416.37     1534.64    213.11 o 
  12  14  -5      240.73      411.39    139.68 o 
  13  14  -5        3.20       66.09     96.14 o 
  14  14  -5      182.70      260.99    111.39 o 
  15  14  -5      557.51      712.19    142.89 o 
   0  15  -5     1055.48      927.29    111.83 o 
   1  15  -5      625.78      641.32     87.91 o 
   2  15  -5      659.56      619.49     87.68 o 
   3  15  -5     1060.00      972.03    100.61 o 
   4  15  -5     1475.02     1518.72    121.89 o 
   5  15  -5      351.38      408.27     83.80 o 
   6  15  -5      416.93      352.44     83.91 o 
   7  15  -5      764.92      717.18     97.49 o 
   8  15  -5       83.96      121.43     70.35 o 
   9  15  -5      372.70      427.28     88.82 o 
  10  15  -5      202.39      192.86     82.67 o 
  11  15  -5      188.93      271.30    104.35 o 
  12  15  -5      512.95      617.56    159.97 o 
  13  15  -5      433.58      426.25    118.79 o 
  14  15  -5      184.73      295.86    119.11 o 
   1  16  -5      890.98     1109.68    105.45 o 
   2  16  -5     1429.01     1435.54    157.58 o 
   3  16  -5      258.49      217.55     77.70 o 
   4  16  -5      246.16      135.81     71.01 o 
   5  16  -5       40.86       50.04     70.72 o 
   6  16  -5      122.06      135.97     71.91 o 
   7  16  -5      426.65      505.94     95.58 o 
   8  16  -5     1620.18     1852.23    142.70 o 
   9  16  -5      469.69      563.10     94.19 o 
  10  16  -5       39.19      -52.03     71.12 o 
  11  16  -5       98.66      159.34    103.02 o 
  12  16  -5      198.30      169.61    101.05 o 
  13  16  -5       42.84      109.47     97.19 o 
   0  17  -5     1754.33     2085.05    255.20 o 
   1  17  -5      145.50      202.19     70.10 o 
   2  17  -5       89.55       90.95     68.64 o 
   3  17  -5      244.61      454.50     88.74 o 
   4  17  -5      590.66      579.22     97.99 o 
   5  17  -5       42.44      108.94     70.69 o 
   6  17  -5      843.88      864.56    128.04 o 
   7  17  -5       54.44       79.97     76.79 o 
   8  17  -5      110.74      103.36     77.30 o 
   9  17  -5       40.29      123.19     82.50 o 
  10  17  -5     1061.26     1126.87    121.24 o 
  11  17  -5       14.93      135.15     98.87 o 
  12  17  -5      104.99      278.30    115.07 o 
   1  18  -5       37.48      -35.24     93.16 o 
   2  18  -5      643.45      634.01     96.53 o 
   3  18  -5      104.45      168.67     80.40 o 
   4  18  -5     1105.65     1071.74    116.59 o 
   5  18  -5       33.08      112.50     72.57 o 
   6  18  -5      609.36      655.85    131.49 o 
   7  18  -5       56.80       31.01     71.22 o 
   8  18  -5      443.73      470.63     94.56 o 
   9  18  -5        3.07       10.25     75.49 o 
  10  18  -5       56.09      204.99    104.80 o 
  11  18  -5       56.81       27.18     92.78 o 
   0  19  -5      672.67      524.00    192.72 o 
   1  19  -5        1.33      -88.06     93.77 o 
   2  19  -5       72.94       13.52    108.84 o 
   3  19  -5      522.72      636.77    100.62 o 
   4  19  -5      124.99      238.57     88.02 o 
   5  19  -5       75.34       59.61     75.30 o 
   6  19  -5      391.78      375.14    101.99 o 
   7  19  -5      301.15      271.72     87.94 o 
   8  19  -5       29.53       98.89     98.64 o 
   9  19  -5       44.46      165.78    103.40 o 
   1  20  -5      399.59      500.16    161.86 o 
   2  20  -5      191.07      269.10    108.12 o 
   3  20  -5       57.09       29.26    107.13 o 
   4  20  -5       60.41      162.30     81.64 o 
   5  20  -5      244.94      230.85     85.86 o 
   6  20  -5       40.23      102.93     83.87 o 
   7  20  -5      235.92      446.61    199.14 o 
   0  21  -5       20.64       29.82    160.07 o 
   1  21  -5       74.60      117.35    111.83 o 
   2  21  -5      128.67      343.43    127.17 o 
   0   0  -4    40024.88    41018.04    610.64 o 
   2   0  -4     1159.83     1535.36    261.81 o 
   4   0  -4    13727.11    13238.72    336.56 o 
   6   0  -4    22158.69    21940.77    453.21 o 
   8   0  -4     3745.66     4239.18    216.51 o 
  10   0  -4     7137.00     7226.70    305.23 o 
  12   0  -4     6620.30     6285.73    309.76 o 
  14   0  -4     1539.04     1256.77    173.47 o 
   1   1  -4     3144.29     3187.62    191.62 o 
   2   1  -4    16834.21    17237.87    223.26 o 
   3   1  -4     3678.60     3536.31    112.50 o 
   4   1  -4     4318.54     5362.85    153.19 o 
   5   1  -4     7161.35     7751.77    185.15 o 
   6   1  -4     7258.54     7858.03    189.73 o 
   7   1  -4     1150.19     1222.86     89.35 o 
   8   1  -4     6361.65     7093.56    194.55 o 
   9   1  -4     3705.43     3857.57    154.76 o 
  10   1  -4      705.11      808.71     92.93 o 
  11   1  -4     1062.36     1064.61    147.99 o 
  12   1  -4     4382.62     4316.36    337.79 o 
  13   1  -4        3.82       83.41     79.71 o 
  14   1  -4     2796.06     2613.39    229.91 o 
  15   1  -4      477.65      416.97    140.44 o 
   0   2  -4    16346.79    14608.18    382.24 o 
   1   2  -4     3715.43     3722.09    108.44 o 
   2   2  -4     4333.51     4173.08    113.13 o 
   3   2  -4    22173.29    22387.46    500.15 o 
   4   2  -4     5881.08     6218.09    137.48 o 
   5   2  -4     3416.73     3902.20    147.04 o 
   6   2  -4     3168.62     3586.41    162.90 o 
   7   2  -4     5344.30     5339.96    137.27 o 
   8   2  -4      168.55      193.87     50.52 o 
   9   2  -4     3717.36     3938.83    130.86 o 
  10   2  -4     6830.33     7393.74    214.71 o 
  11   2  -4      766.12      611.50     75.02 o 
  12   2  -4     1816.25     1622.47    126.91 o 
  13   2  -4     1698.82     1598.18    139.43 o 
  14   2  -4      811.62      630.75    101.98 o 
  15   2  -4      653.37      585.24    109.30 o 
  16   2  -4     1268.06      966.64    178.94 o 
   1   3  -4    16141.44    17764.21    308.79 o 
   2   3  -4     6139.99     5808.93    144.02 o 
   3   3  -4      580.32      564.84     56.40 o 
   4   3  -4     4638.78     4190.21    101.01 o 
   5   3  -4     9202.46     9801.96    214.27 o 
   6   3  -4     7187.36     7129.27    347.40 o 
   7   3  -4     3262.50     3404.70    108.12 o 
   8   3  -4     3007.30     2841.58    105.19 o 
   9   3  -4     3641.55     3594.78    121.49 o 
  10   3  -4       90.24      104.68     55.68 o 
  11   3  -4     4467.34     4512.41    201.74 o 
  12   3  -4     1899.60     1453.23    218.68 o 
  13   3  -4       32.49       25.01     78.35 o 
  14   3  -4     1099.14      892.83    118.03 o 
  15   3  -4     2070.94     2299.83    168.89 o 
  16   3  -4       15.74       22.65     79.73 o 
  17   3  -4      503.85      463.33    100.55 o 
  18   3  -4      649.08      592.33    153.65 o 
  19   3  -4      306.63      294.66    136.85 o 
   0   4  -4     7859.40     7515.50    290.12 o 
   1   4  -4    14111.09    14169.84    252.70 o 
   2   4  -4       92.56      278.97     76.97 o 
   3   4  -4    19782.67    17941.46    806.26 o 
   4   4  -4     1947.72     2044.22     73.19 o 
   5   4  -4      626.11      594.10     48.74 o 
   6   4  -4     1635.07     1696.93    244.12 o 
   7   4  -4     9894.10     9951.05    170.01 o 
   8   4  -4     1650.30     1709.12     82.95 o 
   9   4  -4     8182.91     8566.31    285.54 o 
  10   4  -4      640.98      478.04     89.23 o 
  11   4  -4     1769.35     1631.64    132.17 o 
  12   4  -4     1033.77      983.91    128.73 o 
  13   4  -4     2753.86     2411.62    163.89 o 
  14   4  -4       54.95       53.37     85.34 o 
  15   4  -4      755.26      876.97    123.45 o 
  16   4  -4       56.69       70.62     86.70 o 
  17   4  -4      969.97      910.15    126.99 o 
  18   4  -4      192.83      217.67     90.38 o 
  19   4  -4      587.95      531.34    110.76 o 
  20   4  -4      104.97      252.94    149.50 o 
  21   4  -4       22.87      342.22    161.77 o 
   1   5  -4    14341.53    15290.29    554.38 o 
   2   5  -4     6596.73     6505.95    173.95 o 
   3   5  -4     3002.02     2818.70    108.79 o 
   4   5  -4     2879.95     2493.10    108.21 o 
   5   5  -4     9521.41     9831.30    298.07 o 
   6   5  -4      291.19      214.56     76.08 o 
   7   5  -4      518.06      359.00     44.67 o 
   8   5  -4     1947.27     1714.58    128.70 o 
   9   5  -4     5753.10     5466.13    232.27 o 
  10   5  -4      339.29      309.47     88.07 o 
  11   5  -4     3731.73     3438.70    187.16 o 
  12   5  -4       69.68       61.28     79.39 o 
  13   5  -4      137.95      117.50     79.46 o 
  14   5  -4      321.40      495.32    104.35 o 
  15   5  -4     2995.62     2817.17    219.72 o 
  16   5  -4      278.89      304.84    104.29 o 
  17   5  -4      892.70      838.52    131.95 o 
  18   5  -4       94.32      149.32    100.22 o 
  19   5  -4       71.14       55.59     95.70 o 
  20   5  -4        5.41       54.93    130.06 o 
  21   5  -4      734.16     1076.69    185.74 o 
   0   6  -4    11834.10    10917.70    236.00 o 
   1   6  -4     1707.50     1416.70     66.70 o 
   2   6  -4     1591.14     1535.54     69.27 o 
   3   6  -4    16715.48    16592.73    263.18 o 
   4   6  -4     7751.61     7677.85    287.11 o 
   5   6  -4     2421.44     2210.05    108.32 o 
   6   6  -4     4995.06     4807.28    156.30 o 
   7   6  -4     7314.41     7027.55    237.36 o 
   8   6  -4      819.66      911.78    110.12 o 
   9   6  -4     3685.89     3280.72    175.92 o 
  10   6  -4     1064.87      945.66    114.78 o 
  11   6  -4      628.61      554.04     96.92 o 
  12   6  -4     2780.37     2533.14    274.65 o 
  13   6  -4     2553.86     2606.21    181.92 o 
  14   6  -4      501.35      534.08    106.63 o 
  15   6  -4      367.02      365.34    103.04 o 
  16   6  -4      279.64      401.02    103.76 o 
  17   6  -4      377.42      373.05    104.90 o 
  18   6  -4       10.72       15.40     86.73 o 
  19   6  -4      315.02      534.43    121.24 o 
  20   6  -4      274.52      447.66    119.73 o 
  21   6  -4       27.75      119.49    134.40 o 
   1   7  -4     3288.71     2632.43    110.26 o 
   2   7  -4    11879.89    11014.93    170.47 o 
   3   7  -4     2273.43     2134.01     81.38 o 
   4   7  -4     5203.97     4868.20    152.17 o 
   5   7  -4     4927.56     4847.19    155.33 o 
   6   7  -4     8222.19     7884.96    200.48 o 
   7   7  -4     1156.79     1053.25     91.23 o 
   8   7  -4     3989.75     3690.86    187.77 o 
   9   7  -4     1557.54     1386.46    124.94 o 
  10   7  -4      178.20      173.20     80.55 o 
  11   7  -4      587.50      678.89    104.04 o 
  12   7  -4     2495.74     2206.60    167.88 o 
  13   7  -4       56.03      119.45     85.55 o 
  14   7  -4      891.72      803.13    122.97 o 
  15   7  -4      478.69      439.46    111.02 o 
  16   7  -4      187.46      139.85    100.57 o 
  17   7  -4      471.31      391.65    113.14 o 
  18   7  -4     1044.41     1349.46    158.76 o 
  19   7  -4      145.58      281.21    108.16 o 
  20   7  -4      105.52      118.69    109.20 o 
   0   8  -4    12403.72    12945.07    356.66 o 
   1   8  -4      549.24      512.24     49.78 o 
   2   8  -4     4944.61     5179.57    130.54 o 
   3   8  -4     3113.57     3368.71    100.64 o 
   4   8  -4     8092.30     7663.76    144.23 o 
   5   8  -4     1137.97      974.67     86.19 o 
   6   8  -4     8157.03     7442.22    199.07 o 
   7   8  -4      125.50       97.67     54.45 o 
   8   8  -4      164.01       90.10     62.39 o 
   9   8  -4      808.11      683.73    108.46 o 
  10   8  -4     5209.79     5346.88    294.09 o 
  11   8  -4      680.41      661.73    107.62 o 
  12   8  -4      690.79      524.13    104.16 o 
  13   8  -4      265.99      250.38    133.45 o 
  14   8  -4      390.36      569.34    133.83 o 
  15   8  -4      428.75      397.62    113.06 o 
  16   8  -4     1283.26     1654.25    169.61 o 
  17   8  -4      175.70      104.98    104.01 o 
  18   8  -4       48.52      -50.58     86.13 o 
  19   8  -4       69.72      189.27    105.65 o 
  20   8  -4      384.94      608.54    170.17 o 
   1   9  -4     2242.77     2342.49     88.53 o 
   2   9  -4     6516.34     6428.86    139.06 o 
   3   9  -4     1132.17      982.30     63.15 o 
   4   9  -4     3377.64     3234.04    100.56 o 
   5   9  -4       36.97       73.98     43.22 o 
   6   9  -4     5705.43     5424.03    174.96 o 
   7   9  -4      501.82      618.97     76.94 o 
   8   9  -4     8057.77     8124.07    221.45 o 
   9   9  -4     1056.68      904.08    119.91 o 
  10   9  -4      681.10      668.06    109.52 o 
  11   9  -4      483.93      401.32     97.99 o 
  12   9  -4      717.09      542.12    112.51 o 
  13   9  -4      122.08       99.24     91.07 o 
  14   9  -4     1338.78     1496.51    160.41 o 
  15   9  -4       28.44      134.20     96.53 o 
  16   9  -4      233.65      296.66    114.85 o 
  17   9  -4      122.82      150.40    102.11 o 
  18   9  -4      881.44     1230.61    158.37 o 
  19   9  -4       36.80      132.28    109.54 o 
  20   9  -4       82.53      750.03    515.60 o 
   0  10  -4     9450.97     9225.86    244.10 o 
   1  10  -4     1969.41     1803.78     83.73 o 
   2  10  -4      354.52      312.55     48.00 o 
   3  10  -4     2122.86     1915.24     83.67 o 
   4  10  -4     3074.53     2810.98     95.81 o 
   5  10  -4     1153.43     1048.66     91.03 o 
   6  10  -4     4443.12     3884.99    156.78 o 
   7  10  -4     1616.35     1579.78    155.80 o 
   8  10  -4     1259.51     1126.55    102.09 o 
   9  10  -4      799.79      744.17    113.16 o 
  10  10  -4     2160.99     2214.15    170.73 o 
  11  10  -4      377.14      482.54    103.23 o 
  12  10  -4     1092.58     1255.63    142.03 o 
  13  10  -4      663.90      569.00    114.85 o 
  14  10  -4      348.09      608.18    121.63 o 
  15  10  -4       48.27       77.11     89.13 o 
  16  10  -4     1010.36     1221.43    164.69 o 
  17  10  -4      116.29      252.67    105.73 o 
  18  10  -4       12.00      136.44    107.61 o 
  19  10  -4       75.93      105.55    120.90 o 
   1  11  -4     4659.62     4533.86    128.55 o 
   2  11  -4     2616.86     2325.08     94.15 o 
   3  11  -4     1063.75     1034.15    177.43 o 
   4  11  -4     1798.90     1531.48     99.95 o 
   5  11  -4     3435.60     3591.03    170.48 o 
   6  11  -4     1437.11     1515.07    109.03 o 
   7  11  -4      973.04     1037.91     97.00 o 
   8  11  -4     2293.30     2479.95    218.71 o 
   9  11  -4     1638.78     1541.97    116.90 o 
  10  11  -4      381.27      507.41    108.30 o 
  11  11  -4      611.25      511.18    108.66 o 
  12  11  -4      380.46      356.61     99.21 o 
  13  11  -4        4.61       56.61     83.71 o 
  14  11  -4      315.08      407.75    112.18 o 
  15  11  -4      761.97     1148.89    265.87 o 
  16  11  -4      221.27      336.61    116.98 o 
  17  11  -4      321.40      487.72    158.46 o 
  18  11  -4      307.59      410.75    138.74 o 
  19  11  -4       62.60      190.06    113.15 o 
   0  12  -4     1410.33     1481.56    145.82 o 
   1  12  -4     1844.59     1971.36     94.10 o 
   2  12  -4     1716.95     1516.09     83.34 o 
   3  12  -4     5207.03     5514.56    143.36 o 
   4  12  -4      628.61      687.36     86.82 o 
   5  12  -4     1157.77     1194.94    102.76 o 
   6  12  -4      283.44      229.31     67.65 o 
   7  12  -4     1534.05     1614.41    115.64 o 
   8  12  -4      211.17      156.77     69.94 o 
   9  12  -4      384.98      258.32     71.01 o 
  10  12  -4      267.76      404.92    105.78 o 
  11  12  -4      380.42      528.87    116.43 o 
  12  12  -4      216.90      146.44     96.16 o 
  13  12  -4     2405.08     2498.66    202.09 o 
  14  12  -4      264.59      360.68    110.11 o 
  15  12  -4      265.72      476.31    129.58 o 
  16  12  -4       78.47      130.17    113.82 o 
  17  12  -4      366.44      588.30    131.62 o 
  18  12  -4        1.58       95.05    136.29 o 
   1  13  -4     4046.58     3296.26    121.55 o 
   2  13  -4      428.00      459.80     62.65 o 
   3  13  -4      482.61      453.43     61.30 o 
   4  13  -4      303.64      306.97     72.18 o 
   5  13  -4     4072.10     4600.30    222.45 o 
   6  13  -4      795.37      707.38     92.94 o 
   7  13  -4     1051.77      894.81    114.14 o 
   8  13  -4       64.38       93.74     66.77 o 
   9  13  -4      901.12      907.85    102.31 o 
  10  13  -4      249.36      219.28     74.41 o 
  11  13  -4     1999.37     2393.41    196.42 o 
  12  13  -4        1.90      156.57    103.48 o 
  13  13  -4       32.33       20.69     94.27 o 
  14  13  -4       41.18      157.24    100.69 o 
  15  13  -4      769.21      858.03    144.08 o 
  16  13  -4       13.58      150.59     96.45 o 
  17  13  -4      114.05      188.96    106.67 o 
   0  14  -4     1110.08     1131.58    117.79 o 
   1  14  -4     2168.50     1916.58    100.36 o 
   2  14  -4      988.12      926.52     76.73 o 
   3  14  -4     2506.08     2904.46    144.94 o 
   4  14  -4      147.63       88.19     65.93 o 
   5  14  -4      107.51       32.64     65.68 o 
   6  14  -4      161.96       59.45     65.63 o 
   7  14  -4      874.09      849.90     92.49 o 
   8  14  -4      140.06      105.48     75.42 o 
   9  14  -4     1391.45     1518.83    132.06 o 
  10  14  -4      610.23      683.42     98.44 o 
  11  14  -4      311.65      452.25    119.63 o 
  12  14  -4       39.56       58.89    101.10 o 
  13  14  -4     1076.87     1033.15    152.83 o 
  14  14  -4       89.35       86.00     96.97 o 
  15  14  -4      153.12      121.71     99.95 o 
  16  14  -4       60.90      133.33     97.82 o 
  17  14  -4      227.19      415.08    120.31 o 
   1  15  -4     1556.57     1710.42     98.64 o 
   2  15  -4     1097.09      937.71     96.74 o 
   3  15  -4      202.52      140.66     64.06 o 
   4  15  -4      549.18      519.61     82.90 o 
   5  15  -4      538.37      445.22     79.88 o 
   6  15  -4      406.94      418.57    108.31 o 
   7  15  -4      307.46      305.12     79.19 o 
   8  15  -4     1326.72     1462.83    122.85 o 
   9  15  -4      510.97      487.67     90.14 o 
  10  15  -4      162.38      195.06     77.24 o 
  11  15  -4      562.90      663.02    131.06 o 
  12  15  -4      362.93      444.53    123.58 o 
  13  15  -4       54.84       29.44     97.52 o 
  14  15  -4      167.46      182.86    105.56 o 
  15  15  -4      277.04      419.17    123.15 o 
  16  15  -4      116.58      446.13    120.45 o 
   0  16  -4     1397.04     1657.61    139.62 o 
   1  16  -4      448.06      462.29     65.74 o 
   2  16  -4      341.92      279.29     70.85 o 
   3  16  -4      265.72      182.18     70.51 o 
   4  16  -4     1223.46     1242.53    181.99 o 
   5  16  -4      374.55      282.48     76.54 o 
   6  16  -4      787.43      993.75    139.51 o 
   7  16  -4     1011.05     1080.83    111.87 o 
   8  16  -4        2.17        5.93     65.53 o 
   9  16  -4      140.78      235.35     83.64 o 
  10  16  -4      894.07      768.17    138.37 o 
  11  16  -4       53.26      150.55    100.78 o 
  12  16  -4      440.36      623.57    132.89 o 
  13  16  -4      412.02      567.69    130.62 o 
  14  16  -4      162.53      292.27    110.67 o 
  15  16  -4       19.46      114.37     98.27 o 
   1  17  -4        8.77       62.79     69.58 o 
   2  17  -4     1534.88     1435.11    119.82 o 
   3  17  -4      178.44      209.94     77.32 o 
   4  17  -4     1375.12     1403.52    118.22 o 
   5  17  -4       58.88       66.32     74.82 o 
   6  17  -4      223.62      202.48     79.87 o 
   7  17  -4      257.82      233.57     82.45 o 
   8  17  -4     1048.87      849.21    107.34 o 
   9  17  -4       58.15       86.06     96.08 o 
  10  17  -4       47.73       80.02    105.54 o 
  11  17  -4       35.54       67.96    101.40 o 
  12  17  -4      367.63      334.93    119.10 o 
  13  17  -4        1.29        8.41    101.33 o 
  14  17  -4      277.91      423.84    128.38 o 
   0  18  -4      740.97      812.80    170.64 o 
   1  18  -4      187.69       94.33     68.85 o 
   2  18  -4      583.50      662.53     99.34 o 
   3  18  -4       18.14       69.15     71.56 o 
   4  18  -4      604.38      629.17     94.83 o 
   5  18  -4       50.23       35.40     74.56 o 
   6  18  -4      821.12      788.30    131.91 o 
   7  18  -4       76.91      134.16     78.60 o 
   8  18  -4       22.84       68.53     95.48 o 
   9  18  -4       52.60      115.24     93.60 o 
  10  18  -4     1167.80     1289.28    325.42 o 
  11  18  -4       10.07       51.16     99.82 o 
  12  18  -4      123.11       15.51     95.82 o 
   1  19  -4      469.03      445.50    125.76 o 
   2  19  -4      333.79      400.47     86.93 o 
   3  19  -4       60.00       65.39     73.49 o 
   4  19  -4      322.94      378.98     91.20 o 
   5  19  -4      408.56      403.94     94.41 o 
   6  19  -4      162.95      265.93     87.48 o 
   7  19  -4      166.07      150.91    106.10 o 
   8  19  -4      480.29      660.51    208.67 o 
   9  19  -4       42.38       64.35     95.03 o 
  10  19  -4       44.41      129.32    108.46 o 
  11  19  -4      144.06      179.74    115.37 o 
   0  20  -4      216.00      218.58    147.23 o 
   1  20  -4      189.45       72.21    102.46 o 
   2  20  -4      190.27      304.36     87.31 o 
   3  20  -4      652.07      543.79     94.03 o 
   4  20  -4      117.52      149.55     78.65 o 
   5  20  -4       93.63      183.86    104.33 o 
   6  20  -4      151.71      150.62    106.79 o 
   7  20  -4      475.86      533.91    149.03 o 
   8  20  -4        5.51       33.12     94.20 o 
   9  20  -4      156.68      171.12    109.43 o 
   1  21  -4      315.23      271.28    111.56 o 
   2  21  -4       12.09       14.86    100.31 o 
   3  21  -4       10.18        6.13     69.00 o 
   4  21  -4      195.25      301.01    110.61 o 
   5  21  -4      543.09      674.33    245.67 o 
   6  21  -4        4.24      470.58    493.04 o 
   7  21  -4       72.21       44.62    101.00 o 
   0  22  -4        3.29       44.17    156.29 o 
   1  22  -4      220.60      371.34    128.17 o 
   2  22  -4       85.20       94.38    115.93 o 
   2   0  -3    39853.12    41735.52    539.48 o 
   4   0  -3    14677.79    15837.01    326.56 o 
   6   0  -3     2796.07     3007.52    158.37 o 
   8   0  -3     7376.87     6570.94    256.90 o 
  10   0  -3      262.62      200.09     98.16 o 
  12   0  -3     6175.09     5142.40    281.44 o 
  14   0  -3     2189.04     1474.79    176.68 o 
  16   0  -3      289.05      269.17    124.39 o 
   0   1  -3     4962.08     4986.37    126.03 o 
   1   1  -3     6669.69     6642.04    137.37 o 
   2   1  -3     5913.23     5971.64    150.12 o 
   3   1  -3      802.05      994.69     74.47 o 
   4   1  -3     9232.13    10358.53    183.97 o 
   5   1  -3     1318.60     1260.70     62.05 o 
   6   1  -3     8889.02     9933.38    229.07 o 
   7   1  -3      679.46      658.23     77.38 o 
   8   1  -3      561.25      561.02     56.35 o 
   9   1  -3     4478.61     4599.68    135.40 o 
  10   1  -3     7214.62     7087.39    171.38 o 
  11   1  -3     1500.25     1238.22     90.12 o 
  12   1  -3     6405.52     6143.87    195.34 o 
  13   1  -3      548.38      585.04     76.27 o 
  14   1  -3     1822.95     1730.82    109.30 o 
  15   1  -3      896.04      863.53     90.85 o 
  16   1  -3     1573.03     1411.23    130.52 o 
  17   1  -3      291.00      344.63     97.31 o 
   1   2  -3    14305.70    14610.64    186.20 o 
   2   2  -3     6088.21     6141.41    101.90 o 
   3   2  -3       61.36       31.32     27.57 o 
   4   2  -3     8062.60     8714.36    361.53 o 
   5   2  -3    19081.56    18415.96    400.44 o 
   6   2  -3     3660.67     3449.15     99.98 o 
   7   2  -3     2819.11     2853.71    139.44 o 
   8   2  -3     4440.73     4341.34    132.59 o 
   9   2  -3      170.60      277.34     52.42 o 
  10   2  -3      577.81      591.61     70.12 o 
  11   2  -3     2553.66     2599.34    114.37 o 
  12   2  -3     2533.55     2736.24    124.45 o 
  13   2  -3      966.03      899.08     86.76 o 
  14   2  -3     2941.96     2801.38    244.61 o 
  15   2  -3     2292.66     2180.66    156.16 o 
  16   2  -3      228.66      252.92     94.36 o 
  17   2  -3      126.33       50.72     81.75 o 
  18   2  -3      171.97      180.02     90.61 o 
  19   2  -3      106.76      139.49    140.63 o 
  20   2  -3      261.85      434.53    156.29 o 
   0   3  -3    11690.70    11394.81    202.18 o 
   1   3  -3     3097.02     3080.61    141.23 o 
   2   3  -3     4184.27     3832.65    104.62 o 
   3   3  -3    11257.79    11654.20    197.77 o 
   4   3  -3      560.83      667.81     42.02 o 
   5   3  -3      485.78      382.72     40.08 o 
   6   3  -3     1486.79     1336.47     63.09 o 
   7   3  -3     9478.12     9649.57    425.41 o 
   8   3  -3     1795.49     1743.09    140.83 o 
   9   3  -3     6547.48     6165.28    241.41 o 
  10   3  -3    10970.71    10233.04    364.42 o 
  11   3  -3      363.35      387.87     63.62 o 
  12   3  -3      598.48      528.34     72.56 o 
  13   3  -3     4852.34     4780.06    210.36 o 
  14   3  -3       67.59       48.32     66.95 o 
  15   3  -3      278.96      302.34     85.12 o 
  16   3  -3      695.06      779.30    114.03 o 
  17   3  -3      739.55      852.12    116.03 o 
  18   3  -3       90.56      149.01    124.58 o 
  19   3  -3      535.24      473.74    110.91 o 
  20   3  -3      355.20      665.95    167.81 o 
  21   3  -3        1.28      121.18    116.65 o 
   1   4  -3    19991.32    18818.36    302.39 o 
   2   4  -3      678.19      645.11     53.16 o 
   3   4  -3     5475.69     4798.74    176.84 o 
   4   4  -3    10745.19    10811.90    214.69 o 
   5   4  -3    13330.83    13255.99    172.57 o 
   6   4  -3     3893.73     3837.20     90.19 o 
   7   4  -3     8223.45     8585.75    153.27 o 
   8   4  -3     3073.70     2859.70     92.00 o 
   9   4  -3     5729.43     6161.26    367.66 o 
  10   4  -3      489.17      611.34     65.46 o 
  11   4  -3     5623.17     5904.42    176.81 o 
  12   4  -3      699.88      614.94     99.44 o 
  13   4  -3      234.62       67.37     82.21 o 
  14   4  -3      279.12      274.73     93.94 o 
  15   4  -3      920.29      942.69    121.41 o 
  16   4  -3      100.03       55.40     85.77 o 
  17   4  -3     1483.42     1533.67    192.63 o 
  18   4  -3       75.52      123.42     88.15 o 
  19   4  -3      442.08      437.89    112.25 o 
  20   4  -3       29.65      141.84     95.58 o 
  21   4  -3      277.88      381.11    145.53 o 
  22   4  -3       47.92      209.34    141.19 o 
   0   5  -3     8052.94     8416.49    181.14 o 
   1   5  -3     3332.22     3401.14     82.82 o 
   2   5  -3     5686.36     5684.80    104.93 o 
   3   5  -3    31449.13    31110.01    250.35 o 
   4   5  -3      784.83      894.89     84.75 o 
   5   5  -3     4800.06     4128.16    126.11 o 
   6   5  -3     1590.10     1327.02     98.91 o 
   7   5  -3     2928.92     2408.69    144.79 o 
   8   5  -3     2628.02     2781.60     78.48 o 
   9   5  -3      363.55      369.31     45.59 o 
  10   5  -3     1116.21      923.80    103.31 o 
  11   5  -3      190.19       64.25     72.95 o 
  12   5  -3       63.46      151.19    102.31 o 
  13   5  -3     5652.94     5871.70    246.26 o 
  14   5  -3      148.03      155.60     91.14 o 
  15   5  -3      149.53      158.23     90.48 o 
  16   5  -3      438.74      406.10    105.05 o 
  17   5  -3     1270.06     1412.69    158.28 o 
  18   5  -3       34.56       28.20     88.25 o 
  19   5  -3     1072.84     1074.75    152.80 o 
  20   5  -3       53.88      214.15     98.97 o 
  21   5  -3       39.05      126.87    101.48 o 
  22   5  -3        8.69      185.55    126.85 o 
   1   6  -3     6074.44     5998.34    110.79 o 
   2   6  -3     1081.28     1079.95     52.28 o 
   3   6  -3      705.93      693.34     44.74 o 
   4   6  -3     2502.27     2569.56     74.05 o 
   5   6  -3    12706.01    12937.36    223.43 o 
   6   6  -3     7902.83     7284.14    173.91 o 
   7   6  -3     2221.48     2003.64    127.07 o 
   8   6  -3     3306.98     3018.82    154.84 o 
   9   6  -3     5331.29     5708.35    217.94 o 
  10   6  -3     1710.60     1673.37    149.40 o 
  11   6  -3     4531.25     4874.72    476.43 o 
  12   6  -3      725.17      879.10    119.98 o 
  13   6  -3       57.94      120.14     87.54 o 
  14   6  -3     1718.09     1969.14    161.71 o 
  15   6  -3     1019.59      946.15    123.57 o 
  16   6  -3      627.44      718.52    123.43 o 
  17   6  -3      778.46      844.17    130.40 o 
  18   6  -3       55.96      116.40     88.45 o 
  19   6  -3      131.88      255.16    113.45 o 
  20   6  -3      247.21      352.71    176.02 o 
  21   6  -3      268.51      438.85    207.35 o 
  22   6  -3       93.23      256.45    103.32 o 
   0   7  -3    10924.08    11543.61    228.15 o 
   1   7  -3     6717.70     5709.93    113.93 o 
   2   7  -3     1771.42     1607.60     64.23 o 
   3   7  -3      950.52      908.28     51.18 o 
   4   7  -3      550.36      563.87     42.77 o 
   5   7  -3     1043.16     1078.19     51.48 o 
   6   7  -3    10801.29    10210.68    211.48 o 
   7   7  -3     2408.31     2091.79    107.79 o 
   8   7  -3     2540.61     2696.77    155.20 o 
   9   7  -3     3135.99     3158.39    174.38 o 
  10   7  -3     3934.88     3637.06    189.31 o 
  11   7  -3     1405.31     1443.38    264.64 o 
  12   7  -3      407.06      404.22     95.05 o 
  13   7  -3      386.99      334.53     92.09 o 
  14   7  -3      405.21      350.66    103.33 o 
  15   7  -3      394.36      408.01    108.62 o 
  16   7  -3     1406.00     1441.90    230.00 o 
  17   7  -3      337.80      420.60    112.12 o 
  18   7  -3      109.22      172.70    104.97 o 
  19   7  -3      311.84      354.77    112.06 o 
  20   7  -3      673.28      951.72    148.66 o 
  21   7  -3       67.05      273.80    136.47 o 
   1   8  -3     1597.50     1547.06     68.29 o 
   2   8  -3     9982.97     9306.69    254.88 o 
   3   8  -3     1308.92     1206.83     59.44 o 
   4   8  -3     2201.72     1944.87     73.16 o 
   5   8  -3     5279.21     4841.78    117.33 o 
   6   8  -3     4342.11     4121.58    125.06 o 
   7   8  -3     2111.80     2089.81    111.03 o 
   8   8  -3    12184.77    12951.16    332.91 o 
   9   8  -3     1108.20     1153.04    122.07 o 
  10   8  -3      538.70      463.87    102.74 o 
  11   8  -3      373.43      346.33     99.20 o 
  12   8  -3     1544.85     1857.72    158.38 o 
  13   8  -3      375.19      429.62    101.82 o 
  14   8  -3     1695.88     2048.55    168.62 o 
  15   8  -3      694.09      807.26    130.68 o 
  16   8  -3        2.25       94.28     91.00 o 
  17   8  -3       24.82      135.43     95.17 o 
  18   8  -3     1296.70     1495.69    445.85 o 
  19   8  -3      126.84       99.49     92.54 o 
  20   8  -3      105.27      233.65    110.36 o 
  21   8  -3      106.19      309.19    150.06 o 
   0   9  -3     1471.12     1126.72     89.69 o 
   1   9  -3      406.47      384.32     46.28 o 
   2   9  -3     7116.04     6454.30    131.54 o 
   3   9  -3     3209.05     3326.33     99.23 o 
   4   9  -3     8839.86     8319.76    145.20 o 
   5   9  -3     3426.17     3146.57    123.15 o 
   6   9  -3     5121.09     5137.58    143.61 o 
   7   9  -3      956.35      772.66     81.83 o 
   8   9  -3      849.00      903.48     87.22 o 
   9   9  -3      498.31      443.18     93.12 o 
  10   9  -3     1771.16     2000.78    174.51 o 
  11   9  -3       24.63      109.97     92.14 o 
  12   9  -3     2312.60     2327.27    179.12 o 
  13   9  -3       90.30      121.24     89.98 o 
  14   9  -3     1041.53     1120.61    136.41 o 
  15   9  -3      169.92      327.67    107.36 o 
  16   9  -3     1172.58     1394.17    154.77 o 
  17   9  -3       91.12      155.52    102.16 o 
  18   9  -3        7.22      111.60    101.33 o 
  19   9  -3       83.24      203.51    107.44 o 
  20   9  -3      215.22      271.63    165.64 o 
   1  10  -3      850.73      865.70     61.22 o 
   2  10  -3    10205.36    10024.87    193.95 o 
   3  10  -3     3266.60     3386.11    101.76 o 
   4  10  -3     3001.20     2761.44     92.15 o 
   5  10  -3     4537.82     4362.82    188.48 o 
   6  10  -3      610.48      433.61     75.98 o 
   7  10  -3      203.27      153.96     62.29 o 
   8  10  -3     7136.39     7296.21    205.42 o 
   9  10  -3      905.16      916.68    118.99 o 
  10  10  -3      614.86      578.79    113.99 o 
  11  10  -3      718.17      705.64    125.50 o 
  12  10  -3      858.37      764.29    130.72 o 
  13  10  -3       41.55      -16.20     82.98 o 
  14  10  -3      653.57      837.41    136.18 o 
  15  10  -3      482.10      557.46    118.13 o 
  16  10  -3      381.62      499.63    117.04 o 
  17  10  -3       31.57      236.94    102.34 o 
  18  10  -3     1361.36     1732.17    179.10 o 
  19  10  -3       36.50      178.74    151.76 o 
  20  10  -3       41.79      150.33    101.48 o 
   0  11  -3     6647.02     5446.12    191.20 o 
   1  11  -3     5275.52     5110.33    146.07 o 
   2  11  -3      649.61      559.65     57.18 o 
   3  11  -3      664.50      637.42     59.78 o 
   4  11  -3     2693.80     2141.95     87.07 o 
   5  11  -3     1138.56     1074.66     67.37 o 
   6  11  -3     1334.92     1193.61     93.90 o 
   7  11  -3     2633.18     2480.35    128.60 o 
   8  11  -3      575.12      481.90     77.59 o 
   9  11  -3     2107.16     2311.93    129.97 o 
  10  11  -3     2585.03     2993.73    197.99 o 
  11  11  -3     1069.04      948.04    129.11 o 
  12  11  -3      398.29      444.50    166.77 o 
  13  11  -3      516.74      458.24    161.67 o 
  14  11  -3       47.38       82.16     94.95 o 
  15  11  -3      612.62      758.40    133.70 o 
  16  11  -3      591.43      739.80    135.74 o 
  17  11  -3      246.24      294.78    110.85 o 
  18  11  -3       37.06      110.33    100.51 o 
  19  11  -3      202.51      394.11    131.09 o 
  20  11  -3      144.32      260.22    141.10 o 
   1  12  -3     8265.19     7955.52    167.31 o 
   2  12  -3      518.98      601.12     64.26 o 
   3  12  -3      220.67      159.99     50.46 o 
   4  12  -3     1227.74     1083.28     71.78 o 
   5  12  -3     3998.24     4075.52    158.36 o 
   6  12  -3     2462.78     2519.78    131.52 o 
   7  12  -3     1087.10      957.02     92.92 o 
   8  12  -3      318.90      412.25     72.60 o 
   9  12  -3      952.79     1179.06     99.92 o 
  10  12  -3      900.21     1120.44    144.65 o 
  11  12  -3     1005.56     1147.08    143.81 o 
  12  12  -3      259.00      239.37    103.49 o 
  13  12  -3      157.68      177.31    101.67 o 
  14  12  -3      174.22      261.51    113.83 o 
  15  12  -3      983.32     1155.45    191.50 o 
  16  12  -3      302.57      259.50    116.21 o 
  17  12  -3      268.13      406.15    120.48 o 
  18  12  -3        9.13      137.11    103.99 o 
  19  12  -3      104.26      135.46    100.25 o 
   0  13  -3      712.34      553.34     94.25 o 
   1  13  -3      840.84      742.41     72.53 o 
   2  13  -3     1252.02     1151.95     80.09 o 
   3  13  -3     6084.10     5654.69    164.32 o 
   4  13  -3      147.41      148.36     52.28 o 
   5  13  -3       63.71       64.87     63.63 o 
   6  13  -3      212.09      185.91     84.04 o 
   7  13  -3     2542.57     2458.42    134.72 o 
   8  13  -3      200.07      198.14     68.61 o 
   9  13  -3      863.65      938.71    123.64 o 
  10  13  -3      513.05      673.55    158.75 o 
  11  13  -3      152.56      206.45    104.46 o 
  12  13  -3      226.97      364.11    112.10 o 
  13  13  -3     2876.72     3773.07    241.72 o 
  14  13  -3       73.57      135.94    119.20 o 
  15  13  -3      183.13      140.70    108.04 o 
  16  13  -3        6.70      101.21    136.57 o 
  17  13  -3      174.03      254.28    114.87 o 
  18  13  -3       16.62       39.63     98.97 o 
   1  14  -3     4927.54     5328.71    152.53 o 
   2  14  -3      473.14      477.27     65.42 o 
   3  14  -3      913.73      747.17     71.61 o 
   4  14  -3     1736.99     1662.20    113.80 o 
   5  14  -3      974.44     1094.10     99.68 o 
   6  14  -3      443.21      242.17     73.47 o 
   7  14  -3     1373.18     1591.06    185.80 o 
   8  14  -3       53.92      110.02     64.73 o 
   9  14  -3     1209.18     1010.96    101.17 o 
  10  14  -3      315.15      280.86     76.84 o 
  11  14  -3      948.64     1132.52    154.54 o 
  12  14  -3      354.73      430.24    120.84 o 
  13  14  -3        8.91       14.99     93.62 o 
  14  14  -3      179.15      219.35    117.60 o 
  15  14  -3      598.55      691.23    135.69 o 
  16  14  -3      116.11      244.00    129.77 o 
  17  14  -3      320.17      469.26    173.00 o 
  18  14  -3       78.82      240.86    153.08 o 
   0  15  -3     3192.27     2742.32    168.97 o 
   1  15  -3     1364.78     1454.23    134.32 o 
   2  15  -3       51.79       63.62     56.43 o 
   3  15  -3     2089.23     2076.76    105.24 o 
   4  15  -3      371.40      205.61     74.20 o 
   5  15  -3      390.17      430.23     75.72 o 
   6  15  -3      267.22      218.81     85.86 o 
   7  15  -3      553.83      515.59     84.50 o 
   8  15  -3      344.03      341.22     78.94 o 
   9  15  -3      195.35      127.76     72.05 o 
  10  15  -3     1445.99     1715.80    253.51 o 
  11  15  -3      281.61      435.16    121.11 o 
  12  15  -3      222.84      248.63    110.08 o 
  13  15  -3      507.83      687.63    187.91 o 
  14  15  -3       37.55      113.62    104.91 o 
  15  15  -3        5.39       35.84     94.74 o 
  16  15  -3      310.21      355.35    127.79 o 
  17  15  -3      164.11      244.75    112.94 o 
   1  16  -3       71.87       19.99     53.06 o 
   2  16  -3      976.48     1084.47     96.62 o 
   3  16  -3      211.08      123.57     64.29 o 
   4  16  -3      630.69      523.21     86.50 o 
   5  16  -3     1522.10     1542.92    257.11 o 
   6  16  -3      631.90      649.35     92.79 o 
   7  16  -3        7.05      -15.54     67.21 o 
   8  16  -3     1250.08     1209.86    179.19 o 
   9  16  -3      311.89      261.78    102.21 o 
  10  16  -3      492.37      327.31    110.93 o 
  11  16  -3      617.64      811.40    134.92 o 
  12  16  -3      582.05      561.18    132.33 o 
  13  16  -3       54.87       65.90     98.96 o 
  14  16  -3      387.24      429.37    125.49 o 
  15  16  -3      186.68      276.38    123.17 o 
  16  16  -3       60.80      160.04    110.08 o 
   0  17  -3     2602.80     2279.86    349.40 o 
   1  17  -3      161.74      149.79     61.05 o 
   2  17  -3     1109.30     1084.47    104.22 o 
   3  17  -3       62.54       48.68     69.11 o 
   4  17  -3      815.88      633.59    119.66 o 
   5  17  -3      114.62       83.92     68.58 o 
   6  17  -3     1214.30     1286.46    133.27 o 
   7  17  -3       20.42       35.48     84.67 o 
   8  17  -3      180.66      227.29    105.09 o 
   9  17  -3       28.82      151.92    100.92 o 
  10  17  -3      476.98      425.96    151.76 o 
  11  17  -3      280.94      315.62    117.43 o 
  12  17  -3      306.72      385.56    113.49 o 
  13  17  -3       68.40      172.03    108.68 o 
  14  17  -3      264.10      354.41    122.47 o 
  15  17  -3       66.16      128.97    108.61 o 
   1  18  -3       33.96       25.22     56.95 o 
   2  18  -3     1473.42     1714.49    200.84 o 
   3  18  -3      140.53      180.81     78.70 o 
   4  18  -3      225.39      143.89     77.20 o 
   5  18  -3       99.44      115.95     72.01 o 
   6  18  -3      438.73      431.43    106.90 o 
   7  18  -3       29.17       50.21     83.05 o 
   8  18  -3     1877.10     1944.71    178.58 o 
   9  18  -3       34.52       42.96     99.57 o 
  10  18  -3       34.24       36.54    102.21 o 
  11  18  -3       38.77       62.64    102.91 o 
  12  18  -3      481.15      530.63    130.09 o 
  13  18  -3       17.58      154.04    106.07 o 
  14  18  -3      169.18      207.82    111.17 o 
   0  19  -3      296.53      335.51    103.95 o 
   1  19  -3      714.36      693.87     96.16 o 
   2  19  -3      453.76      460.88     87.23 o 
   3  19  -3      519.36      535.91    130.72 o 
   4  19  -3      461.55      714.70    102.25 o 
   5  19  -3      177.44      266.09    106.79 o 
   6  19  -3      597.51      640.98    120.70 o 
   7  19  -3       98.12      101.86     99.73 o 
   8  19  -3       79.75      150.97    104.31 o 
   9  19  -3      272.59      303.59    109.25 o 
  10  19  -3      206.59      230.16    111.34 o 
  11  19  -3       88.30      197.17    111.18 o 
  12  19  -3      131.89      209.14    108.91 o 
   1  20  -3      149.43      117.36     75.19 o 
   2  20  -3      319.29      299.45     85.10 o 
   3  20  -3       56.53       74.23     79.35 o 
   4  20  -3      442.09      518.54    135.44 o 
   5  20  -3     1283.96     1609.30    224.53 o 
   6  20  -3      152.19      125.13    100.24 o 
   7  20  -3        2.64      -21.27     97.66 o 
   8  20  -3       58.87       38.84     99.55 o 
   9  20  -3      133.26      196.99    105.67 o 
  10  20  -3        1.08       -6.32     95.87 o 
  11  20  -3      291.40      392.31    135.15 o 
   0  21  -3      351.36      613.28    168.37 o 
   1  21  -3      191.19      180.14     93.59 o 
   2  21  -3      121.89      144.45     99.10 o 
   3  21  -3      677.25      783.10    132.04 o 
   4  21  -3       56.12       72.73     95.16 o 
   5  21  -3        4.81       -8.39     94.83 o 
   6  21  -3       16.26       27.41    108.63 o 
   7  21  -3      369.34      343.48    111.84 o 
   8  21  -3       62.79      108.61     97.60 o 
   1  22  -3      506.62      747.68    182.72 o 
   2  22  -3       18.42       67.46     97.31 o 
   3  22  -3       72.27       76.43     99.35 o 
   4  22  -3       44.62      117.89    103.33 o 
   5  22  -3      242.37      302.48    113.65 o 
   6  22  -3       27.38      102.97    100.50 o 
   0   0  -2    24863.97    25678.04    353.36 o 
   2   0  -2    61809.66    62861.97    612.34 o 
   4   0  -2    17778.61    18526.66    323.54 o 
   6   0  -2    11468.74    10406.70    199.83 o 
   8   0  -2     1792.02     1718.92    120.52 o 
  10   0  -2     9931.98    10770.86    361.85 o 
  12   0  -2     3710.54     3654.89    163.02 o 
  14   0  -2     6329.34     5593.68    209.16 o 
  16   0  -2     2954.19     3031.90    170.10 o 
  18   0  -2       72.28      -14.91    122.32 o 
   1   1  -2      717.14      707.33     39.41 o 
   2   1  -2    26686.57    28611.64    347.54 o 
   3   1  -2      241.83      264.10     40.75 o 
   4   1  -2     3827.70     4469.02    136.88 o 
   5   1  -2     2983.78     2804.33     95.98 o 
   6   1  -2      309.25      298.85     41.72 o 
   7   1  -2     6101.04     5694.02    162.42 o 
   8   1  -2    13728.20    14530.35    211.00 o 
   9   1  -2      220.26      260.65     51.42 o 
  10   1  -2      179.30       88.49     46.56 o 
  11   1  -2     5113.38     5835.19    168.57 o 
  12   1  -2     8368.06     8430.78    274.24 o 
  13   1  -2      586.99      561.46     69.74 o 
  14   1  -2     4256.98     4977.98    164.37 o 
  15   1  -2     1375.34     1413.82    105.22 o 
  16   1  -2      212.58      265.61     70.19 o 
  17   1  -2       29.90       -7.41     63.63 o 
  18   1  -2      896.84      991.04    123.02 o 
  19   1  -2      417.54      592.45    110.94 o 
   0   2  -2    23257.68    23095.36    243.82 o 
   1   2  -2    84866.05    86094.07    585.68 o 
   2   2  -2    35394.01    38081.98    233.00 o 
   3   2  -2    29753.76    30118.02    351.63 o 
   4   2  -2    15033.14    14439.42    741.05 o 
   5   2  -2     6063.46     6017.35    165.61 o 
   6   2  -2     9236.77     9024.67    265.96 o 
   7   2  -2     4701.17     4854.76    114.98 o 
   8   2  -2      244.65      216.88     47.30 o 
   9   2  -2     5269.10     4980.79    158.20 o 
  10   2  -2    12599.76    12380.82    225.53 o 
  11   2  -2     1342.13     1390.72     87.05 o 
  12   2  -2     1040.29      940.56     79.70 o 
  13   2  -2     1370.38     1402.11     95.92 o 
  14   2  -2      738.43      586.04     77.78 o 
  15   2  -2      105.91      205.16     68.03 o 
  16   2  -2     1539.34     1584.71    107.62 o 
  17   2  -2     1437.91     1336.89    130.09 o 
  18   2  -2       55.32      176.17     94.49 o 
  19   2  -2      629.05      784.58    117.97 o 
  20   2  -2      435.41      625.80    117.49 o 
   1   3  -2     9160.32     9341.24    193.44 o 
   2   3  -2       10.22      -21.81     29.75 o 
   3   3  -2     5450.96     5732.17    147.67 o 
   4   3  -2     7234.29     6391.79    111.26 o 
   5   3  -2    17568.10    19044.00    812.04 o 
   6   3  -2     1967.81     1893.97     70.82 o 
   7   3  -2      593.20      614.45     50.15 o 
   8   3  -2     1700.46     1647.55     77.50 o 
   9   3  -2     4323.54     4093.60    119.12 o 
  10   3  -2      981.80     1113.62     88.34 o 
  11   3  -2     6653.96     6777.15    310.57 o 
  12   3  -2     1745.92     1836.63    162.39 o 
  13   3  -2      249.32      326.78     89.06 o 
  14   3  -2      499.08      338.23     68.35 o 
  15   3  -2     3087.05     3025.86    184.23 o 
  16   3  -2     1285.89     1174.33    128.25 o 
  17   3  -2      418.03      547.20    106.13 o 
  18   3  -2      163.86      121.02     85.67 o 
  19   3  -2      136.15      112.04     91.25 o 
  20   3  -2      397.68      450.94    109.07 o 
  21   3  -2      334.94      532.12    168.56 o 
   0   4  -2     3475.00     3156.26    177.81 o 
   1   4  -2    11481.79    11314.38    125.43 o 
   2   4  -2      949.30      893.62     40.36 o 
   3   4  -2    25959.67    26021.69    533.19 o 
   4   4  -2     1532.33     1540.66     70.42 o 
   5   4  -2      653.25      607.56     52.59 o 
   6   4  -2       66.61       27.45     26.47 o 
   7   4  -2    22436.75    24387.48    711.24 o 
   8   4  -2     2702.63     2735.05     98.26 o 
   9   4  -2     4360.88     3814.34    132.35 o 
  10   4  -2     4791.38     5281.71    185.93 o 
  11   4  -2     1400.59     1352.32     84.67 o 
  12   4  -2      199.71      199.42     59.76 o 
  13   4  -2    10130.55    10113.10    488.53 o 
  14   4  -2      437.00      481.04     91.36 o 
  15   4  -2      171.62      267.19     87.35 o 
  16   4  -2      308.73      296.30     83.55 o 
  17   4  -2      372.51      329.63     93.48 o 
  18   4  -2       67.18       68.94     79.34 o 
  19   4  -2      723.08      704.80    122.99 o 
  20   4  -2       44.09      132.54     90.72 o 
  21   4  -2       32.69      117.08     93.41 o 
  22   4  -2       65.69       40.39    139.31 o 
   1   5  -2    18272.96    17250.78    208.36 o 
   2   5  -2      250.69      237.13     30.98 o 
   3   5  -2     7232.22     7317.50    122.25 o 
   4   5  -2     3808.28     3974.35     76.26 o 
   5   5  -2    18958.51    18998.94    246.01 o 
   6   5  -2     2352.28     2040.65    118.09 o 
   7   5  -2    16754.43    17679.96    326.10 o 
   8   5  -2      901.62      895.73     65.15 o 
   9   5  -2     4493.56     3970.32    279.60 o 
  10   5  -2      516.08      470.02     58.68 o 
  11   5  -2     2454.67     2559.16    103.53 o 
  12   5  -2      594.20      565.86     64.89 o 
  13   5  -2      592.51      773.08    109.59 o 
  14   5  -2      284.30      236.84     82.98 o 
  15   5  -2      676.28      611.67    107.88 o 
  16   5  -2       96.78      174.63     79.61 o 
  17   5  -2     1001.52     1158.21    136.00 o 
  18   5  -2       68.17      134.92     86.43 o 
  19   5  -2     1148.42     1366.25    255.77 o 
  20   5  -2       72.10      168.59    101.12 o 
  21   5  -2      536.22      569.06    131.19 o 
  22   5  -2       10.33       83.24    144.40 o 
   0   6  -2    11896.75    11197.06    198.97 o 
   1   6  -2     1103.33     1148.33     50.17 o 
   2   6  -2     1409.60     1174.76     49.86 o 
   3   6  -2     3607.15     3486.61     96.56 o 
   4   6  -2     4865.99     4755.48    106.02 o 
   5   6  -2      149.51      136.43     25.96 o 
   6   6  -2     7872.23     7564.07    167.30 o 
   7   6  -2    14585.93    14015.98   1204.76 o 
   8   6  -2       14.94        0.98     59.39 o 
   9   6  -2     6584.20     6418.90    130.44 o 
  10   6  -2     9413.32     9980.31    266.29 o 
  11   6  -2     1123.05     1105.35    121.19 o 
  12   6  -2      228.89      154.69     80.63 o 
  13   6  -2     3150.22     3337.45    187.22 o 
  14   6  -2      493.17      505.61     97.04 o 
  15   6  -2      872.78      966.22    125.21 o 
  16   6  -2     1106.90     1209.76    137.64 o 
  17   6  -2      138.02       91.04    122.79 o 
  18   6  -2       37.57       83.14    101.08 o 
  19   6  -2      616.49      662.12    122.99 o 
  20   6  -2      169.91      204.38     99.76 o 
  21   6  -2        7.58      164.98    128.45 o 
  22   6  -2       80.92      220.13    105.41 o 
   1   7  -2     1793.10     1938.12     89.21 o 
   2   7  -2     5983.09     6065.51    125.70 o 
   3   7  -2      706.93      671.39     44.97 o 
   4   7  -2    23122.94    21892.94    392.41 o 
   5   7  -2    12800.29    12600.22    198.02 o 
   6   7  -2      275.10      273.78     33.02 o 
   7   7  -2      400.83      326.24     56.54 o 
   8   7  -2     3113.65     2950.18    155.36 o 
   9   7  -2      522.92      612.69     95.79 o 
  10   7  -2     1146.77     1229.55    121.85 o 
  11   7  -2     1426.16     1360.60    127.64 o 
  12   7  -2     1536.94     1278.48    178.95 o 
  13   7  -2       18.15      -38.07     71.97 o 
  14   7  -2      227.36      214.03     96.52 o 
  15   7  -2      800.65      799.69    182.91 o 
  16   7  -2      707.99      865.62    119.20 o 
  17   7  -2      167.64      300.70     97.67 o 
  18   7  -2     1051.01     1250.28    156.20 o 
  19   7  -2       47.30       80.78     85.40 o 
  20   7  -2      308.40      420.39    115.02 o 
  21   7  -2      310.49      492.36    159.97 o 
  22   7  -2      135.62      445.04    119.64 o 
   0   8  -2     5928.60     6139.49    287.20 o 
   1   8  -2     4170.15     4194.66     99.63 o 
   2   8  -2     2016.26     2127.00     74.42 o 
   3   8  -2      729.49      734.42     52.57 o 
   4   8  -2    10725.98     9820.97    270.07 o 
   5   8  -2     4918.49     4342.39    111.53 o 
   6   8  -2    11518.96    11322.44    455.86 o 
   7   8  -2     1449.17     1393.35     78.46 o 
   8   8  -2     1938.18     2147.01    148.75 o 
   9   8  -2     1098.24     1083.92    121.09 o 
  10   8  -2     5375.90     5592.29    226.57 o 
  11   8  -2      980.28      788.39    119.33 o 
  12   8  -2     3335.43     3129.00    187.69 o 
  13   8  -2      254.46      180.03     98.03 o 
  14   8  -2      926.17      963.49    180.64 o 
  15   8  -2        9.77       36.56     80.02 o 
  16   8  -2     1752.26     1736.48    224.81 o 
  17   8  -2      372.83      449.31    111.49 o 
  18   8  -2      105.86       86.75     88.96 o 
  19   8  -2      136.78      141.83     94.09 o 
  20   8  -2      297.10      298.04    108.41 o 
  21   8  -2       29.27      154.57    100.71 o 
   1   9  -2     6243.82     6057.27    166.82 o 
   2   9  -2    10869.58    10121.45    160.73 o 
   3   9  -2     1504.60     1443.32     82.35 o 
   4   9  -2     2354.49     2158.71     80.60 o 
   5   9  -2     1434.07     1389.51     66.81 o 
   6   9  -2     1415.62     1404.87     65.69 o 
   7   9  -2     3011.18     2902.68     86.06 o 
   8   9  -2    17522.43    18127.68    525.47 o 
   9   9  -2      535.32      611.93    101.70 o 
  10   9  -2       66.43      206.50     93.29 o 
  11   9  -2      919.60     1091.75    129.84 o 
  12   9  -2     1623.79     1758.07    152.13 o 
  13   9  -2      105.65       93.47    112.31 o 
  14   9  -2     1256.13     1108.42    143.96 o 
  15   9  -2       84.87      154.54     87.40 o 
  16   9  -2      126.74      163.47     96.75 o 
  17   9  -2       36.25      124.54     97.74 o 
  18   9  -2     1325.55     1570.74    334.58 o 
  19   9  -2       73.83       16.41     80.66 o 
  20   9  -2       69.48       89.41     91.58 o 
  21   9  -2       50.53      106.77    102.37 o 
   0  10  -2     6568.23     6591.69    196.27 o 
   1  10  -2     4079.89     3628.96    106.55 o 
   2  10  -2     5370.87     5669.76    129.95 o 
   3  10  -2     1116.48     1103.31     69.02 o 
   4  10  -2     5256.39     5439.78    125.49 o 
   5  10  -2      350.54      353.78     51.54 o 
   6  10  -2     5306.26     4988.46    118.94 o 
   7  10  -2     2176.74     2163.36    120.42 o 
   8  10  -2     1018.16      971.26     87.76 o 
   9  10  -2     1511.84     1582.14    148.77 o 
  10  10  -2     1567.70     1470.63    140.08 o 
  11  10  -2     1548.49     1469.57    149.04 o 
  12  10  -2      610.72      513.94    119.68 o 
  13  10  -2      332.70      315.45    105.41 o 
  14  10  -2     1023.93     1028.73    138.22 o 
  15  10  -2      546.56      569.03    125.57 o 
  16  10  -2      978.72      995.03    140.95 o 
  17  10  -2       35.42       62.02     87.77 o 
  18  10  -2        3.94       32.61    144.50 o 
  19  10  -2      165.98      210.46    104.51 o 
  20  10  -2      331.56      523.00    123.14 o 
  21  10  -2       16.66       83.31     93.01 o 
   1  11  -2     1300.81     1215.34     72.77 o 
   2  11  -2     2565.43     2274.79     93.38 o 
   3  11  -2      188.45      225.47     51.40 o 
   4  11  -2      423.07      349.97     57.13 o 
   5  11  -2     8816.56     8585.94    326.53 o 
   6  11  -2     6237.15     6155.33    273.01 o 
   7  11  -2     1439.39     1275.29     94.93 o 
   8  11  -2     2461.95     2434.30    125.25 o 
   9  11  -2     1814.80     1779.91    213.30 o 
  10  11  -2      625.61      731.32    196.59 o 
  11  11  -2     2746.76     3055.72    284.56 o 
  12  11  -2      945.44     1064.44    138.69 o 
  13  11  -2      239.73      316.57    111.92 o 
  14  11  -2     1220.29     1373.15    160.77 o 
  15  11  -2      739.06      860.26    134.48 o 
  16  11  -2       44.31      127.57    104.77 o 
  17  11  -2      111.98      145.55    105.41 o 
  18  11  -2      166.10      161.82    163.66 o 
  19  11  -2       53.21      167.41    121.94 o 
  20  11  -2       60.86      149.01    128.64 o 
   0  12  -2     4489.59     4705.16    185.11 o 
   1  12  -2     3031.05     2957.53    108.47 o 
   2  12  -2      826.23      766.33     68.05 o 
   3  12  -2    11293.14    10563.85    243.25 o 
   4  12  -2      422.69      353.59     60.76 o 
   5  12  -2     1521.56     1367.89     80.98 o 
   6  12  -2      674.64      666.34     65.94 o 
   7  12  -2     2430.23     2327.10    122.93 o 
   8  12  -2       82.82       69.29     66.10 o 
   9  12  -2     1650.11     1782.35    114.68 o 
  10  12  -2      847.13      848.30    129.32 o 
  11  12  -2      352.36      316.42    153.08 o 
  12  12  -2      182.53      264.80    108.37 o 
  13  12  -2      632.79      654.10    132.80 o 
  14  12  -2      228.31      192.26    102.70 o 
  15  12  -2      102.75      167.65    107.05 o 
  16  12  -2      299.82      340.96    191.59 o 
  17  12  -2      626.48      765.39    143.02 o 
  18  12  -2        3.68      194.17    105.77 o 
  19  12  -2      393.17      586.97    223.02 o 
   1  13  -2     2330.18     2129.10     99.18 o 
   2  13  -2      105.45       44.98     49.38 o 
   3  13  -2     2721.65     2396.92    123.19 o 
   4  13  -2     1751.65     1663.72     90.56 o 
   5  13  -2     1394.56     1340.86     99.53 o 
   6  13  -2       41.05       12.15     73.48 o 
   7  13  -2     1066.04     1113.55    123.18 o 
   8  13  -2      388.03      479.57     96.53 o 
   9  13  -2     3810.84     3970.68    178.16 o 
  10  13  -2      121.10      158.99    108.08 o 
  11  13  -2     2566.87     2707.32    197.60 o 
  12  13  -2       68.49       37.49     86.84 o 
  13  13  -2       31.41      197.83    111.21 o 
  14  13  -2        4.45       64.66     99.96 o 
  15  13  -2      520.47      460.96    123.38 o 
  16  13  -2      182.28      238.79    118.90 o 
  17  13  -2      852.52     1105.10    164.20 o 
  18  13  -2        1.73       74.61    121.00 o 
  19  13  -2       60.16      223.28    120.03 o 
   0  14  -2     5615.06     5341.62    383.09 o 
   1  14  -2      457.07      492.04     67.93 o 
   2  14  -2      101.38       80.29     55.23 o 
   3  14  -2     5461.84     5055.85    219.19 o 
   4  14  -2      114.53      119.29     55.23 o 
   5  14  -2      121.30      116.36     54.75 o 
   6  14  -2      450.92      486.15     77.01 o 
   7  14  -2     1984.56     1692.55    116.53 o 
   8  14  -2      495.18      358.70     74.81 o 
   9  14  -2      666.95      562.99    126.72 o 
  10  14  -2      207.50      261.23    100.30 o 
  11  14  -2        2.64       10.22     96.64 o 
  12  14  -2      267.45      415.08    116.41 o 
  13  14  -2     2080.41     2330.58    199.25 o 
  14  14  -2      205.24      264.51    118.35 o 
  15  14  -2       57.10      167.15    109.76 o 
  16  14  -2      130.42      179.12    114.96 o 
  17  14  -2      115.79      133.49    113.38 o 
  18  14  -2       35.41      186.09    107.62 o 
   1  15  -2     3283.42     3083.04    144.51 o 
   2  15  -2     1019.22      885.46     82.39 o 
   3  15  -2      301.23      287.32     64.82 o 
   4  15  -2      972.42      784.05     76.60 o 
   5  15  -2     1419.37     1272.66    106.46 o 
   6  15  -2     1417.90     1257.82    105.33 o 
   7  15  -2      369.75      228.01     70.27 o 
   8  15  -2      355.13      242.03    104.22 o 
   9  15  -2      245.85      142.04     92.28 o 
  10  15  -2      301.70      151.03    110.37 o 
  11  15  -2      368.75      373.28    195.27 o 
  12  15  -2      407.40      497.94    132.05 o 
  13  15  -2       71.75      182.44    111.42 o 
  14  15  -2      950.35     1065.77    158.45 o 
  15  15  -2      411.68      527.97    133.70 o 
  16  15  -2       35.15       36.62     99.30 o 
  17  15  -2       96.81      320.43    123.72 o 
   0  16  -2     3355.58     3123.45    179.33 o 
   1  16  -2      299.11      401.06     72.09 o 
   2  16  -2      296.41      284.73     67.70 o 
   3  16  -2       91.30      111.94     62.19 o 
   4  16  -2      405.58      408.66     78.97 o 
   5  16  -2      410.82      273.50     71.46 o 
   6  16  -2      639.73      394.42     80.65 o 
   7  16  -2      546.30      690.80    122.23 o 
   8  16  -2       64.70      276.02    106.76 o 
   9  16  -2      483.34      647.84    132.27 o 
  10  16  -2     1739.77     1836.73    174.84 o 
  11  16  -2      401.63      350.00    117.95 o 
  12  16  -2      204.40      145.52    102.70 o 
  13  16  -2      218.86      201.40    112.80 o 
  14  16  -2      131.11       84.22    102.77 o 
  15  16  -2      327.97      351.82    124.49 o 
  16  16  -2      440.43      613.37    196.69 o 
   1  17  -2       72.75      102.89     61.73 o 
   2  17  -2     2228.09     2165.96    113.88 o 
   3  17  -2      173.71       56.42     60.43 o 
   4  17  -2      777.52      790.35     93.49 o 
   5  17  -2      249.70      205.05     73.32 o 
   6  17  -2      117.80      109.81     89.96 o 
   7  17  -2       71.57       49.19     89.41 o 
   8  17  -2     1081.37     1110.70    152.42 o 
   9  17  -2      130.50      252.24    117.05 o 
  10  17  -2       37.66       60.44     98.90 o 
  11  17  -2       33.02       -9.44    102.44 o 
  12  17  -2      529.19      528.70    130.93 o 
  13  17  -2        4.23       73.33    109.91 o 
  14  17  -2      203.47      222.59    110.92 o 
  15  17  -2       24.01       92.59    108.91 o 
   0  18  -2      745.55      619.29    110.37 o 
   1  18  -2       57.94       29.87     58.69 o 
   2  18  -2      205.84      176.89     62.60 o 
   3  18  -2       43.43      125.54     93.97 o 
   4  18  -2      910.15      970.88    102.35 o 
   5  18  -2      101.72      131.54    101.61 o 
   6  18  -2     1262.07     1150.53    229.53 o 
   7  18  -2      119.00      127.88    102.02 o 
   8  18  -2      483.91      553.68    126.90 o 
   9  18  -2       80.83       70.14     92.91 o 
  10  18  -2      625.88      697.86    140.64 o 
  11  18  -2       14.22       65.50    105.09 o 
  12  18  -2      985.17     1339.33    384.32 o 
  13  18  -2       66.33       93.96    101.43 o 
  14  18  -2      193.34      280.22    120.45 o 
   1  19  -2      514.38      404.85     76.32 o 
   2  19  -2      708.74      775.85     99.69 o 
   3  19  -2      313.67      269.90    106.43 o 
   4  19  -2      605.51      739.35    137.51 o 
   5  19  -2     1017.50     1002.87    283.52 o 
   6  19  -2      130.53      154.18    100.07 o 
   7  19  -2       58.12      106.83     93.64 o 
   8  19  -2      711.24      743.59    133.49 o 
   9  19  -2      209.15      325.42    124.13 o 
  10  19  -2        9.60       31.21     90.41 o 
  11  19  -2      100.01      183.05    108.53 o 
  12  19  -2      157.67      158.34    221.98 o 
  13  19  -2        6.30       10.06     94.91 o 
   0  20  -2      514.88      403.39    110.16 o 
   1  20  -2      355.73      397.82     77.87 o 
   2  20  -2       73.33      171.60    100.82 o 
   3  20  -2      272.58      361.66    122.88 o 
   4  20  -2      121.95      198.75     95.19 o 
   5  20  -2       22.48       63.92    100.24 o 
   6  20  -2      188.50      319.63    114.58 o 
   7  20  -2      460.61      638.99    136.93 o 
   8  20  -2       53.53      138.07    112.81 o 
   9  20  -2      579.07      638.63    198.76 o 
  10  20  -2      153.90      222.53    117.10 o 
  11  20  -2      177.47      333.21    125.73 o 
  12  20  -2       15.96      -39.38    100.98 o 
   1  21  -2      376.23      513.41    184.89 o 
   2  21  -2      100.88      115.63    103.10 o 
   3  21  -2       56.35       18.71     94.33 o 
   4  21  -2       15.07      -92.31     98.22 o 
   5  21  -2      649.64      780.58    133.82 o 
   6  21  -2      537.83      464.31    120.25 o 
   7  21  -2      142.84      197.89    110.52 o 
   8  21  -2       12.54       31.58    104.71 o 
   9  21  -2      144.17      233.04    116.72 o 
  10  21  -2       18.39      119.65    115.09 o 
   1  22  -2       40.73     -100.99    131.94 o 
   2  22  -2        3.45      -78.74     95.34 o 
   3  22  -2      940.66     1085.09    197.07 o 
   4  22  -2       13.09       79.72     96.35 o 
   5  22  -2       32.67      -76.60     95.03 o 
   6  22  -2        1.04      135.19    106.91 o 
   7  22  -2      207.27      299.10    121.05 o 
   2  23  -2       29.42      -27.94    130.81 o 
   3  23  -2      121.58      200.46    103.46 o 
   2   0  -1    84564.98    91098.34    962.68 o 
   4   0  -1    65220.03    71003.47   3089.91 o 
   6   0  -1     2341.67     2431.64    140.72 o 
   8   0  -1     4637.91     4409.19    128.93 o 
  10   0  -1     2395.36     2515.35    112.78 o 
  12   0  -1     4430.70     4268.13    157.56 o 
  14   0  -1     2545.48     2823.77    143.40 o 
  16   0  -1     1288.85     1305.44    118.12 o 
  18   0  -1     1999.10     1798.13    193.48 o 
  20   0  -1      486.80      343.36    131.19 o 
   0   1  -1    38386.99    42018.41    298.50 o 
   1   1  -1    18953.78    19827.95    343.30 o 
   2   1  -1      728.51      692.01     31.64 o 
   3   1  -1    27489.73    29247.03    210.95 o 
   4   1  -1     3586.61     3911.85    115.24 o 
   5   1  -1     4582.76     4315.75    151.89 o 
   6   1  -1     5878.04     6361.49    175.62 o 
   7   1  -1     6391.45     6459.43    101.95 o 
   8   1  -1     6075.20     6096.98    105.49 o 
   9   1  -1     2937.69     2833.28     79.74 o 
  10   1  -1    24513.75    25221.58    238.72 o 
  11   1  -1     4676.61     4756.48    110.94 o 
  12   1  -1     6731.01     6754.75    136.68 o 
  13   1  -1     6971.46     7099.90    144.95 o 
  14   1  -1      931.04      908.39     69.25 o 
  15   1  -1      837.27      758.03     66.24 o 
  16   1  -1     4260.52     4671.18    134.57 o 
  17   1  -1        5.43       40.26     52.31 o 
  18   1  -1      337.23      333.31     74.75 o 
  19   1  -1      127.27       90.10     77.54 o 
  20   1  -1      362.76      212.36    129.49 o 
  21   1  -1       53.94      102.31    135.34 o 
   1   2  -1    58485.38    63026.70   1009.93 o 
   2   2  -1    16965.39    16761.71    377.78 o 
   3   2  -1    48637.74    49971.12    391.61 o 
   4   2  -1     5533.95     6415.42    347.74 o 
   5   2  -1     2935.76     2856.11    131.52 o 
   6   2  -1     3902.78     4343.96    152.25 o 
   7   2  -1     6235.89     5970.03    157.39 o 
   8   2  -1    10792.42    10841.97    307.36 o 
   9   2  -1     1786.95     2142.70     93.59 o 
  10   2  -1      537.32      552.29     81.73 o 
  11   2  -1      201.76      176.76     46.74 o 
  12   2  -1     3519.60     3727.95    120.96 o 
  13   2  -1      524.92      625.65     68.79 o 
  14   2  -1     3651.68     3481.25    128.50 o 
  15   2  -1     1940.96     1765.90    102.06 o 
  16   2  -1      124.44      252.08     64.65 o 
  17   2  -1      387.45      421.27     71.42 o 
  18   2  -1      845.39      882.70     88.39 o 
  19   2  -1      622.20      619.70    155.54 o 
  20   2  -1       71.64       86.26    133.26 o 
  21   2  -1      425.59      587.99    161.20 o 
  22   2  -1      121.98      141.00    131.75 o 
   0   3  -1    32294.47    35246.83    284.96 o 
   1   3  -1     9025.30     9258.35     93.00 o 
   2   3  -1    33354.74    35343.21    545.41 o 
   3   3  -1     4384.04     4902.64    148.41 o 
   4   3  -1     7567.79     7398.62    446.98 o 
   5   3  -1      476.46      499.03     65.28 o 
   6   3  -1     4035.14     4510.21    307.98 o 
   7   3  -1    15997.27    16546.48    609.86 o 
   8   3  -1      281.65      408.37     72.59 o 
   9   3  -1    13531.00    14858.90    203.71 o 
  10   3  -1      694.78      726.67     61.63 o 
  11   3  -1     1209.21     1248.14     78.06 o 
  12   3  -1     3084.30     3333.57    127.90 o 
  13   3  -1     8072.33     7924.21    196.53 o 
  14   3  -1     1551.60     1728.01     98.76 o 
  15   3  -1     1375.47     1255.00     91.41 o 
  16   3  -1      501.74      515.13     73.47 o 
  17   3  -1      630.85      593.81     98.99 o 
  18   3  -1       49.57       69.87     80.17 o 
  19   3  -1      784.43      904.02    119.40 o 
  20   3  -1      658.87      725.78    167.24 o 
  21   3  -1       16.82        9.82    117.03 o 
  22   3  -1      254.64      155.73    131.00 o 
   1   4  -1    13934.24    13753.57    257.77 o 
   2   4  -1     3934.16     4161.99    126.04 o 
   3   4  -1     6139.42     6190.22    100.78 o 
   4   4  -1     3188.87     2834.89     81.03 o 
   5   4  -1    36219.98    39644.85    947.81 o 
   6   4  -1     3020.15     2965.24    127.67 o 
   7   4  -1     1475.73     1554.80    131.73 o 
   8   4  -1     3535.78     3796.08    170.25 o 
   9   4  -1    11764.95    13286.16    215.80 o 
  10   4  -1      508.71      583.64     66.69 o 
  11   4  -1    11546.46    11825.93    219.99 o 
  12   4  -1      869.87      891.18     72.89 o 
  13   4  -1      475.68      580.63     67.08 o 
  14   4  -1     1070.26     1113.45     86.17 o 
  15   4  -1     1825.82     1789.46    104.21 o 
  16   4  -1      614.86      566.81     96.59 o 
  17   4  -1     1351.24     1289.44    128.72 o 
  18   4  -1       54.67      180.89     83.84 o 
  19   4  -1      113.71      183.35     89.96 o 
  20   4  -1       30.65       65.23     87.35 o 
  21   4  -1      825.03      811.10    185.36 o 
  22   4  -1        1.10      -45.11    120.62 o 
  23   4  -1       13.05      -20.95    136.66 o 
   0   5  -1    12166.29    11443.28    610.64 o 
   1   5  -1    14770.95    14007.82    276.10 o 
   2   5  -1     5068.96     4965.44    140.89 o 
   3   5  -1    16760.09    17068.36    322.28 o 
   4   5  -1     6118.60     6083.37    116.37 o 
   5   5  -1     6725.56     6990.85    183.03 o 
   6   5  -1      157.62       90.50     24.44 o 
   7   5  -1    18120.44    20093.63    676.72 o 
   8   5  -1      155.03      154.19     30.12 o 
   9   5  -1     9260.13     9673.79    456.79 o 
  10   5  -1     2133.62     2175.78     89.36 o 
  11   5  -1     2468.10     2813.61    111.46 o 
  12   5  -1     1066.88     1108.77     79.71 o 
  13   5  -1      823.35      973.29     86.10 o 
  14   5  -1      307.98      440.68     69.95 o 
  15   5  -1      149.27      127.58     82.82 o 
  16   5  -1      235.82      161.85     85.62 o 
  17   5  -1     2018.25     2409.19    165.42 o 
  18   5  -1      112.75      351.34     95.68 o 
  19   5  -1     1291.39     1803.32    251.24 o 
  20   5  -1        3.08      160.98     92.75 o 
  21   5  -1       79.43      166.30    147.61 o 
  22   5  -1       63.80       44.55    138.74 o 
  23   5  -1      411.85      376.20    163.09 o 
   1   6  -1     1454.40     1479.17     56.62 o 
   2   6  -1     1892.96     1959.03     63.63 o 
   3   6  -1     2592.15     2508.92     70.11 o 
   4   6  -1      630.79      651.04     66.86 o 
   5   6  -1    14637.57    14678.43    206.72 o 
   6   6  -1     9445.28    10361.85    282.77 o 
   7   6  -1     2637.54     2850.92    134.73 o 
   8   6  -1    11273.93    12628.71    438.27 o 
   9   6  -1    10421.99    11069.92    365.83 o 
  10   6  -1      576.65      507.75     41.33 o 
  11   6  -1     7625.12     7933.07    200.56 o 
  12   6  -1     1195.67     1203.19     80.78 o 
  13   6  -1      570.04      525.74    100.68 o 
  14   6  -1      537.84      561.82    100.56 o 
  15   6  -1     1722.29     1656.11    142.73 o 
  16   6  -1      184.71      221.64     87.29 o 
  17   6  -1      960.77      845.20    117.07 o 
  18   6  -1      976.38     1073.40    127.11 o 
  19   6  -1       20.77      162.34     86.54 o 
  20   6  -1      257.20      221.69     93.27 o 
  21   6  -1      303.06      399.45    148.27 o 
  22   6  -1       14.97       34.73    137.23 o 
   0   7  -1    17030.68    17494.34    677.46 o 
   1   7  -1     2626.79     2444.11     75.07 o 
   2   7  -1     7305.87     6706.71    116.41 o 
   3   7  -1    11213.57    10572.66    145.71 o 
   4   7  -1     3807.66     3953.04     92.09 o 
   5   7  -1      420.03      420.61     45.26 o 
   6   7  -1    25299.40    25933.19    404.99 o 
   7   7  -1     6456.96     6327.63    294.74 o 
   8   7  -1      508.45      436.07     57.49 o 
   9   7  -1     1043.74     1111.75     57.06 o 
  10   7  -1      592.96      582.01     43.38 o 
  11   7  -1     1958.73     1957.37     90.09 o 
  12   7  -1      588.32      728.32    110.14 o 
  13   7  -1     1363.78     1445.16    139.34 o 
  14   7  -1     1434.68     1655.79    147.30 o 
  15   7  -1      304.95      342.99    100.26 o 
  16   7  -1      912.91     1031.65    131.51 o 
  17   7  -1      309.79      345.92    105.24 o 
  18   7  -1       35.60       74.77     88.65 o 
  19   7  -1      131.55      262.41    100.06 o 
  20   7  -1      720.40      905.64    131.74 o 
  21   7  -1        4.20       76.36     92.69 o 
  22   7  -1      379.93      554.20    188.01 o 
   1   8  -1     7285.48     7038.53    127.45 o 
   2   8  -1     3611.92     3739.14     95.00 o 
   3   8  -1      954.50      963.87     58.08 o 
   4   8  -1     5065.60     5266.91    111.53 o 
   5   8  -1     1059.59     1041.05     60.93 o 
   6   8  -1     6074.29     6254.14    193.33 o 
   7   8  -1     5742.39     5489.79    198.05 o 
   8   8  -1    17787.18    19188.33    737.17 o 
   9   8  -1     2675.85     2800.01    148.70 o 
  10   8  -1      114.99       40.85     44.60 o 
  11   8  -1       67.28       38.82     84.71 o 
  12   8  -1     3998.52     4379.85    454.44 o 
  13   8  -1      453.62      395.79    100.72 o 
  14   8  -1     2723.40     2923.39    231.23 o 
  15   8  -1      337.28      440.11    139.78 o 
  16   8  -1      245.53      270.38    104.30 o 
  17   8  -1      490.73      531.00    113.91 o 
  18   8  -1      735.82      695.56    124.89 o 
  19   8  -1      365.93      362.85    109.84 o 
  20   8  -1      314.00      479.87    116.96 o 
  21   8  -1      185.48      215.97     99.82 o 
  22   8  -1       93.64      318.99    218.68 o 
   0   9  -1    19415.27    18336.00    304.79 o 
   1   9  -1      212.65      179.45     43.77 o 
   2   9  -1     1416.57     1455.50     69.27 o 
   3   9  -1     2951.19     2945.01     93.27 o 
   4   9  -1    12920.53    13208.35    288.55 o 
   5   9  -1     6046.96     6221.88    128.73 o 
   6   9  -1     6936.08     7169.42    137.10 o 
   7   9  -1      854.41      890.38     66.27 o 
   8   9  -1      803.48      588.12     51.17 o 
   9   9  -1       31.69       76.01     53.03 o 
  10   9  -1    11216.33    11729.26   1044.60 o 
  11   9  -1      141.83      166.56     98.58 o 
  12   9  -1     1183.12     1518.28    149.89 o 
  13   9  -1       85.81      241.70     99.21 o 
  14   9  -1      463.05      406.19    112.27 o 
  15   9  -1        0.47      -48.34     90.13 o 
  16   9  -1     1718.88     1714.70    165.66 o 
  17   9  -1       83.84      168.66    102.23 o 
  18   9  -1       73.00      166.15     99.09 o 
  19   9  -1       58.03      129.55     95.44 o 
  20   9  -1      533.50      826.05    193.76 o 
  21   9  -1        1.54      162.67     99.53 o 
   1  10  -1     1775.86     1818.76     80.77 o 
   2  10  -1    16240.20    16280.92    321.30 o 
   3  10  -1     1833.52     1843.87     82.63 o 
   4  10  -1    16082.90    16222.12    403.47 o 
   5  10  -1     3888.45     3953.66    140.18 o 
   6  10  -1     1536.40     1560.18     76.71 o 
   7  10  -1     3791.75     3894.49    139.09 o 
   8  10  -1     1802.82     1741.93     81.27 o 
   9  10  -1     2762.00     2844.32    174.59 o 
  10  10  -1      577.26      662.78    121.28 o 
  11  10  -1     1691.63     1939.87    203.77 o 
  12  10  -1     1530.77     1724.33    159.43 o 
  13  10  -1       91.97      147.72     94.80 o 
  14  10  -1      813.16      925.07    133.06 o 
  15  10  -1      148.16      280.25    104.06 o 
  16  10  -1      699.52      698.38    136.57 o 
  17  10  -1      523.06      506.79    115.30 o 
  18  10  -1      883.95      950.52    142.67 o 
  19  10  -1       90.62      241.38    108.54 o 
  20  10  -1      251.58      421.28    119.73 o 
  21  10  -1       59.85      176.55    102.72 o 
   0  11  -1      117.50       98.75     68.64 o 
   1  11  -1     1582.68     1773.74     84.78 o 
   2  11  -1     1782.40     1772.89     84.06 o 
   3  11  -1     4792.17     4627.29    155.19 o 
   4  11  -1     4075.00     4283.83    228.45 o 
   5  11  -1      675.06      642.81     62.74 o 
   6  11  -1     2474.37     2601.74    146.33 o 
   7  11  -1     7378.44     7824.38    280.11 o 
   8  11  -1     1035.57      932.16     71.14 o 
   9  11  -1     3349.78     3283.91    195.56 o 
  10  11  -1     2707.65     2777.92    186.84 o 
  11  11  -1      151.52       90.98    159.88 o 
  12  11  -1     1843.21     1885.79    172.56 o 
  13  11  -1     2154.22     2206.99    178.91 o 
  14  11  -1      727.40      669.53    143.36 o 
  15  11  -1      245.40      309.25    110.55 o 
  16  11  -1      335.92      279.18    109.95 o 
  17  11  -1       41.75       71.28     97.89 o 
  18  11  -1       57.35       22.00     99.75 o 
  19  11  -1      218.84      388.45    120.82 o 
  20  11  -1       42.73      181.98    104.35 o 
   1  12  -1    12875.44    13404.37    211.06 o 
   2  12  -1     5156.35     4762.36    188.18 o 
   3  12  -1      471.27      335.91     57.00 o 
   4  12  -1     3204.93     3199.64    136.31 o 
   5  12  -1     4549.80     4591.81    166.20 o 
   6  12  -1     1841.91     1722.38     87.55 o 
   7  12  -1     2733.55     2378.45     99.74 o 
   8  12  -1     2677.12     2172.42    115.61 o 
   9  12  -1      582.72      619.60    115.68 o 
  10  12  -1      174.03      164.92    103.83 o 
  11  12  -1     1439.73     1535.98    160.17 o 
  12  12  -1       88.48      110.40    118.92 o 
  13  12  -1      166.20      248.77    179.13 o 
  14  12  -1       61.35      150.07    106.88 o 
  15  12  -1     1149.13     1167.58    151.25 o 
  16  12  -1      173.50      228.14    112.54 o 
  17  12  -1      229.04      246.06    182.81 o 
  18  12  -1      277.76      319.63    118.08 o 
  19  12  -1      221.26      365.47    130.06 o 
  20  12  -1       27.46      134.15    107.36 o 
   0  13  -1     2119.31     2229.29    149.40 o 
   1  13  -1     3690.48     3895.37    125.39 o 
   2  13  -1      868.44     1037.26     77.29 o 
   3  13  -1     2177.57     1923.98     94.91 o 
   4  13  -1      444.47      412.01     62.16 o 
   5  13  -1      644.64      618.03     67.48 o 
   6  13  -1        3.10       28.22     52.78 o 
   7  13  -1     4445.52     4597.68    160.38 o 
   8  13  -1      254.22      167.72     64.77 o 
   9  13  -1     2622.81     2778.84    190.52 o 
  10  13  -1      323.61      409.29    117.01 o 
  11  13  -1      828.06      905.52    139.08 o 
  12  13  -1      541.31      630.56    130.04 o 
  13  13  -1     2467.30     2703.54    202.34 o 
  14  13  -1      106.62      415.22    197.73 o 
  15  13  -1      801.08     1051.80    151.53 o 
  16  13  -1       25.24       69.22    106.78 o 
  17  13  -1      271.68      404.97    126.62 o 
  18  13  -1       23.88      106.61    109.50 o 
  19  13  -1      247.37      305.93    117.72 o 
   1  14  -1     4820.97     5449.44    215.95 o 
   2  14  -1     2152.18     2284.51    104.62 o 
   3  14  -1      405.03      477.15     64.81 o 
   4  14  -1     1080.03      992.67     80.45 o 
   5  14  -1     5545.59     5323.96    328.74 o 
   6  14  -1      430.25      496.83     67.54 o 
   7  14  -1     1481.53     1227.23    142.89 o 
   8  14  -1       51.78       73.28     93.50 o 
   9  14  -1      821.21      822.22    173.47 o 
  10  14  -1       12.70       47.86    104.46 o 
  11  14  -1     2115.55     2074.38    401.21 o 
  12  14  -1       31.77       28.07    108.36 o 
  13  14  -1       18.10        2.35    132.51 o 
  14  14  -1        3.28      137.86    106.98 o 
  15  14  -1      987.25     1021.87    154.98 o 
  16  14  -1       66.16      114.13    113.54 o 
  17  14  -1      172.49      186.79    109.05 o 
  18  14  -1      167.23      344.63    119.06 o 
  19  14  -1       80.16      191.98    111.37 o 
   0  15  -1      527.31      583.59    103.08 o 
   1  15  -1      944.37      950.39     79.53 o 
   2  15  -1      400.92      414.43     66.98 o 
   3  15  -1     4469.39     4624.05    210.07 o 
   4  15  -1     1238.82     1311.29     97.76 o 
   5  15  -1      669.20      721.06    129.09 o 
   6  15  -1      536.97      428.70    113.38 o 
   7  15  -1      452.84      304.32     97.69 o 
   8  15  -1      218.32      317.24    109.32 o 
   9  15  -1      199.34      227.57    111.48 o 
  10  15  -1     1570.20     1701.50    234.25 o 
  11  15  -1      124.79      191.62    104.17 o 
  12  15  -1      836.28      984.74    149.89 o 
  13  15  -1      444.91      487.80    129.86 o 
  14  15  -1      383.90      466.74    135.19 o 
  15  15  -1        2.73       35.21    154.88 o 
  16  15  -1      436.98      709.80    146.62 o 
  17  15  -1      290.83      413.19    127.80 o 
  18  15  -1       26.89       54.97    107.18 o 
   1  16  -1      365.37      444.42     71.38 o 
   2  16  -1     3797.83     4123.55    141.18 o 
   3  16  -1      433.87      451.08     73.56 o 
   4  16  -1     1320.87     1290.43     91.65 o 
   5  16  -1      624.76      535.08     93.31 o 
   6  16  -1      209.46      263.94     96.57 o 
   7  16  -1      685.48      534.03    109.46 o 
   8  16  -1     1268.21     1123.16    327.03 o 
   9  16  -1      897.83      840.14    141.45 o 
  10  16  -1        5.88      -23.29     88.06 o 
  11  16  -1      930.69     1102.37    147.49 o 
  12  16  -1      676.47      809.87    141.62 o 
  13  16  -1       11.77      105.70    116.53 o 
  14  16  -1      767.15      915.17    159.76 o 
  15  16  -1      116.04      195.16    113.85 o 
  16  16  -1        0.66        3.71    103.50 o 
  17  16  -1      161.45      292.21    124.20 o 
   0  17  -1     6305.90     6904.79    258.77 o 
   1  17  -1      266.66      347.68     69.61 o 
   2  17  -1     1436.34     1594.75    100.28 o 
   3  17  -1      378.83      436.72     72.99 o 
   4  17  -1      631.31      743.62     96.92 o 
   5  17  -1       84.22      103.51    116.18 o 
   6  17  -1     1167.64     1250.87    150.54 o 
   7  17  -1       58.64      141.61     97.17 o 
   8  17  -1        5.46      -19.00     81.01 o 
   9  17  -1      189.76      263.36    115.95 o 
  10  17  -1      657.92      531.70    127.67 o 
  11  17  -1       31.85        9.20     96.35 o 
  12  17  -1       27.72       15.76    104.56 o 
  13  17  -1      139.52       96.68    108.92 o 
  14  17  -1      297.61      359.48    129.05 o 
  15  17  -1       55.90       -3.22     97.56 o 
  16  17  -1      313.42      542.62    140.52 o 
   1  18  -1      238.56      247.18     65.41 o 
   2  18  -1      905.14      951.63     88.85 o 
   3  18  -1       10.57       -8.41     74.38 o 
   4  18  -1     1180.97     1422.33    151.38 o 
   5  18  -1      144.84      116.30     88.39 o 
   6  18  -1     1280.12     1480.98    157.35 o 
   7  18  -1        8.59       88.54    102.51 o 
   8  18  -1     1428.98     1802.52    174.53 o 
   9  18  -1       83.59       92.02    103.45 o 
  10  18  -1      135.30      220.80    122.69 o 
  11  18  -1      196.96      205.25    115.99 o 
  12  18  -1      715.89      793.29    177.15 o 
  13  18  -1       16.86      136.17    114.29 o 
  14  18  -1      643.59      742.43    141.47 o 
  15  18  -1        9.25      131.07    110.91 o 
   0  19  -1     2047.79     2389.74    171.76 o 
   1  19  -1      251.50      228.23     82.09 o 
   2  19  -1       65.59      136.56     77.44 o 
   3  19  -1     1007.46     1123.81    112.18 o 
   4  19  -1      475.47      610.47    122.33 o 
   5  19  -1      457.34      572.53    225.47 o 
   6  19  -1      642.73      695.38    132.08 o 
   7  19  -1      325.81      403.81    116.44 o 
   8  19  -1       14.83        9.71    101.78 o 
   9  19  -1      106.43      117.29    104.17 o 
  10  19  -1      406.42      438.33    145.06 o 
  11  19  -1       40.31      137.21    117.00 o 
  12  19  -1       66.37       48.11    110.97 o 
  13  19  -1      102.83      269.16    136.38 o 
  14  19  -1       30.14      127.23    109.51 o 
   1  20  -1      230.54      233.09     82.54 o 
   2  20  -1      631.31      732.38    104.51 o 
   3  20  -1      331.98      484.43    119.45 o 
   4  20  -1      260.84      418.61    109.64 o 
   5  20  -1      431.90      595.26    128.76 o 
   6  20  -1        5.53      126.31    110.58 o 
   7  20  -1      377.80      292.09    118.02 o 
   8  20  -1      259.51      332.08    222.17 o 
   9  20  -1      531.82      682.01    208.86 o 
  10  20  -1        0.69       71.64    105.57 o 
  11  20  -1      474.27      458.06    134.40 o 
  12  20  -1       62.78      148.88    116.33 o 
   0  21  -1      121.80     -131.19    134.21 o 
   1  21  -1      207.25      180.93    106.13 o 
   2  21  -1      251.05      412.52    115.04 o 
   3  21  -1      618.10      674.89    130.38 o 
   4  21  -1      105.87      134.35    108.21 o 
   5  21  -1       51.77       -5.95    101.30 o 
   6  21  -1        1.28       51.03    100.64 o 
   7  21  -1      548.06      801.13    143.19 o 
   8  21  -1       90.26      313.34    122.95 o 
   9  21  -1      378.84      501.52    122.23 o 
  10  21  -1      137.67      244.05    119.08 o 
   1  22  -1      661.39      800.34    196.12 o 
   2  22  -1        5.97     -156.10    126.47 o 
   3  22  -1        3.17      -77.58    139.68 o 
   4  22  -1       42.22      105.87    108.36 o 
   5  22  -1      844.34     1038.16    243.22 o 
   6  22  -1       18.23       26.05     92.88 o 
   7  22  -1      196.72      356.03    115.34 o 
   8  22  -1       30.88      127.88    167.81 o 
   1  23  -1      149.41       58.89    150.63 o 
   2  23  -1       58.34       50.59    150.06 o 
   3  23  -1       89.74      268.42    168.56 o 
   4  23  -1       93.23       21.14    151.57 o 
   5  23  -1       22.97      126.41    102.53 o 
   2   0   0    15777.13    16038.14    370.25 o 
   4   0   0     5295.90     5519.61    142.42 o 
   6   0   0    14983.70    15390.71    193.46 o 
   8   0   0     3374.91     2976.23     99.39 o 
  10   0   0     5419.96     5825.00    153.69 o 
  12   0   0      879.72      755.66    127.60 o 
  14   0   0     2757.83     2665.26    135.64 o 
  16   0   0     5871.64     6490.71    228.59 o 
  18   0   0        1.82      -47.38    102.50 o 
  20   0   0     1255.90     1220.90    176.49 o 
   1   1   0      157.70      117.36     17.46 o 
   2   1   0    17260.28    20826.11    378.13 o 
   3   1   0    42284.82    45062.70    457.91 o 
   4   1   0      479.51      533.72     65.55 o 
   5   1   0      747.89      839.34     43.48 o 
   6   1   0    11311.10    10990.41    261.96 o 
   7   1   0     3583.41     3689.09     75.39 o 
   8   1   0     3484.41     3528.57     76.55 o 
   9   1   0    10917.08    10811.51    139.35 o 
  10   1   0     1270.36     1153.03     56.14 o 
  11   1   0     4463.59     4352.30    100.87 o 
  12   1   0     9081.89     8786.26    147.79 o 
  13   1   0      530.52      666.04     57.68 o 
  14   1   0     9769.04     9150.83    163.82 o 
  15   1   0      130.16      346.35     59.22 o 
  16   1   0      949.93      923.22     81.31 o 
  17   1   0      702.09      524.27    106.56 o 
  18   1   0      751.50      755.58    105.83 o 
  19   1   0       55.49       57.00     75.09 o 
  20   1   0      120.95      134.28     84.49 o 
  21   1   0       40.79       23.97    112.50 o 
  22   1   0      135.80      231.61    129.68 o 
   0   2   0     9350.10     9146.87    294.09 o 
   1   2   0      435.00      579.65     24.95 o 
   2   2   0    13391.73    14238.15    280.01 o 
   3   2   0   119636.41   131536.59    601.05 o 
   4   2   0    54272.76    58247.84    526.31 o 
   5   2   0     7232.64     7135.38    180.73 o 
   6   2   0     2413.37     2312.20     67.23 o 
   7   2   0      149.08      255.91     36.60 o 
   8   2   0     3251.26     3089.88    108.87 o 
   9   2   0       58.62       26.41     32.40 o 
  10   2   0     5849.01     5020.63    103.51 o 
  11   2   0     1002.63      990.87     59.13 o 
  12   2   0     5733.64     5924.85    122.84 o 
  13   2   0     7010.28     7950.36    160.22 o 
  14   2   0     1858.79     1958.25     84.84 o 
  15   2   0     1124.84      821.07     98.02 o 
  16   2   0     1886.77     2023.98    107.08 o 
  17   2   0     2151.07     2037.07    112.04 o 
  18   2   0        2.06       29.80     74.27 o 
  19   2   0      248.44      305.58     88.59 o 
  20   2   0      257.89      129.30    114.58 o 
  21   2   0       27.44       40.39    118.92 o 
  22   2   0      317.51      320.89    138.93 o 
  23   2   0      600.56      725.78    161.96 o 
   1   3   0    13832.67    13433.84    622.04 o 
   2   3   0    55618.08    65821.55   1047.31 o 
   3   3   0    20168.47    21225.90    176.96 o 
   4   3   0    20954.37    22178.63    242.43 o 
   5   3   0     9922.34    10487.87    133.91 o 
   6   3   0     1372.48      977.44     50.12 o 
   7   3   0     1820.09     1993.15     69.58 o 
   8   3   0     5054.61     5006.30    145.53 o 
   9   3   0     3481.98     3473.90    121.80 o 
  10   3   0     1832.03     1475.95     78.65 o 
  11   3   0    12946.04    13533.88    208.68 o 
  12   3   0       10.41       32.06     77.32 o 
  13   3   0       84.94       37.24     53.06 o 
  14   3   0       73.14       15.59     62.48 o 
  15   3   0     2374.21     2638.77    117.40 o 
  16   3   0       29.06       95.66     57.63 o 
  17   3   0      771.85      714.01     78.49 o 
  18   3   0     1647.99     1799.30    109.99 o 
  19   3   0      394.39      608.94    153.46 o 
  20   3   0      117.28      230.29    130.43 o 
  21   3   0      428.88      340.34    141.57 o 
  22   3   0       88.57      205.94    128.73 o 
  23   3   0        1.19       11.89    116.84 o 
   0   4   0    37224.74    37219.68    322.54 o 
   1   4   0    30102.36    29472.97    907.97 o 
   2   4   0    10318.89    12238.64    359.34 o 
   3   4   0    45140.84    49405.27    726.82 o 
   4   4   0    10013.60     9796.67    129.68 o 
   5   4   0      211.62      279.76     37.81 o 
   6   4   0     4485.74     4159.08     92.48 o 
   7   4   0    18497.13    18470.79    380.71 o 
   8   4   0     7120.95     6760.86    129.94 o 
   9   4   0    25815.23    27721.71    527.32 o 
  10   4   0     1185.08     1083.57     72.05 o 
  11   4   0     4174.86     4893.87    130.84 o 
  12   4   0     3073.08     2931.50    107.72 o 
  13   4   0     2579.40     2277.61    103.05 o 
  14   4   0        0.48       14.94     50.40 o 
  15   4   0     2132.11     1935.25    106.81 o 
  16   4   0       84.28      122.62     58.44 o 
  17   4   0     1877.46     1741.72    107.07 o 
  18   4   0      182.54      178.15     78.32 o 
  19   4   0     1152.87     1100.10    181.40 o 
  20   4   0       14.08      109.86    119.11 o 
  21   4   0      190.60      202.54    134.78 o 
  22   4   0        2.74       15.10    118.73 o 
  23   4   0       94.07       -5.10    124.20 o 
   1   5   0    27913.63    28907.94    798.26 o 
   2   5   0        9.99       40.49     50.54 o 
   3   5   0     1605.11     1733.14     50.95 o 
   4   5   0      634.87      825.48     52.09 o 
   5   5   0    24543.98    25785.86    317.49 o 
   6   5   0      792.98      867.83     70.14 o 
   7   5   0     4484.61     4661.74    124.95 o 
   8   5   0     4993.49     5296.89    120.72 o 
   9   5   0      183.27      149.26     51.22 o 
  10   5   0     1682.82     1850.63     86.55 o 
  11   5   0     1955.41     1896.66     89.94 o 
  12   5   0       13.33       30.11     51.29 o 
  13   5   0      137.75      106.14     56.94 o 
  14   5   0       75.49       58.79     53.08 o 
  15   5   0     4748.13     5672.53    165.40 o 
  16   5   0      244.06      178.68     63.59 o 
  17   5   0        5.41       47.59     76.50 o 
  18   5   0      161.61      255.85    136.95 o 
  19   5   0      502.21      433.41     95.64 o 
  20   5   0        1.79      -17.74    110.05 o 
  21   5   0     1737.52     2147.72    244.44 o 
  22   5   0        3.48       22.08    127.98 o 
  23   5   0       25.28      673.69    184.99 o 
   0   6   0    16644.51    14782.19    224.92 o 
   1   6   0     3630.69     3513.14     79.32 o 
   2   6   0     3212.95     3596.50    138.95 o 
   3   6   0     9438.92     9692.83    448.46 o 
   4   6   0     9903.00     9667.50    372.03 o 
   5   6   0     1969.45     1794.40     77.26 o 
   6   6   0     6947.06     7699.03    153.69 o 
   7   6   0    28935.51    32049.24    452.53 o 
   8   6   0     5012.59     4842.55    182.70 o 
   9   6   0     7497.72     7759.54    226.47 o 
  10   6   0      686.20      644.37     66.57 o 
  11   6   0      117.37       59.09     50.73 o 
  12   6   0     4657.06     5122.98    141.28 o 
  13   6   0     4347.86     4366.60    137.75 o 
  14   6   0     2772.55     2452.13    112.68 o 
  15   6   0     1129.05      783.24     79.93 o 
  16   6   0      359.27      221.94     90.56 o 
  17   6   0      849.99      774.57    112.43 o 
  18   6   0      201.83      274.83     89.44 o 
  19   6   0      413.39      414.19    103.54 o 
  20   6   0       32.68       57.19    128.73 o 
  21   6   0        0.01       48.32    136.66 o 
  22   6   0      142.01      151.01    140.06 o 
   1   7   0     2456.06     2184.80     70.11 o 
   2   7   0    41205.36    38719.43   1200.51 o 
   3   7   0     5129.52     5456.87    101.76 o 
   4   7   0    14982.00    16978.47    691.13 o 
   5   7   0     1437.30     1232.47     55.34 o 
   6   7   0      203.89      139.27     44.37 o 
   7   7   0     8469.51     7710.77    386.53 o 
   8   7   0    10245.87    11183.31    351.63 o 
   9   7   0     3627.23     3814.84     91.56 o 
  10   7   0      328.94      311.22     52.51 o 
  11   7   0     1125.40     1372.54    121.43 o 
  12   7   0      691.57      789.86     75.32 o 
  13   7   0        1.50        2.00     54.58 o 
  14   7   0        1.34      -36.74     49.27 o 
  15   7   0      379.25      255.68     89.52 o 
  16   7   0      613.04      725.86    109.29 o 
  17   7   0      341.98      375.53     98.72 o 
  18   7   0     2367.35     2779.79    232.08 o 
  19   7   0      336.88      355.61    103.49 o 
  20   7   0       10.30       34.45     86.47 o 
  21   7   0       88.94       76.26    138.17 o 
  22   7   0      115.24      159.31    142.14 o 
   0   8   0    18977.38    18387.03    283.08 o 
   1   8   0      501.35      378.17     42.17 o 
   2   8   0       12.33       76.79     35.11 o 
   3   8   0     4742.99     4841.11    107.80 o 
   4   8   0     9861.75    10941.31    494.80 o 
   5   8   0       31.36      -11.59     34.70 o 
   6   8   0    12390.46    15396.95    426.99 o 
   7   8   0      458.64      416.81     55.82 o 
   8   8   0      113.52       47.98     39.71 o 
   9   8   0       46.22       -5.83     33.47 o 
  10   8   0    17316.93    18265.28    634.16 o 
  11   8   0      394.51      314.83     55.55 o 
  12   8   0      508.55      516.88     66.51 o 
  13   8   0     1015.09     1085.03    128.86 o 
  14   8   0      578.64      591.72    106.71 o 
  15   8   0      547.48      517.15    113.06 o 
  16   8   0     2373.04     2741.31    241.90 o 
  17   8   0       50.72       66.25     86.41 o 
  18   8   0      169.21      154.18     94.36 o 
  19   8   0       39.13       77.73     94.95 o 
  20   8   0      475.78      514.91    113.92 o 
  21   8   0       20.18      121.44     89.62 o 
  22   8   0      103.63       -9.63    142.33 o 
   1   9   0     7559.83     7760.05    166.60 o 
   2   9   0    10386.34     9369.13    415.05 o 
   3   9   0     5266.50     5074.48    136.97 o 
   4   9   0    20584.70    22146.46    947.10 o 
   5   9   0      304.20      381.25     48.73 o 
   6   9   0    16388.86    15722.76    629.47 o 
   7   9   0      331.89      295.21     56.48 o 
   8   9   0     1516.83     1166.65     61.31 o 
   9   9   0     1530.27     1445.81     97.62 o 
  10   9   0     1538.69     1343.78    152.44 o 
  11   9   0      377.80      329.46     62.93 o 
  12   9   0     2939.68     3279.31    192.40 o 
  13   9   0      482.26      398.24    110.05 o 
  14   9   0     2157.50     2157.75    173.44 o 
  15   9   0       21.94      -14.02     83.04 o 
  16   9   0      643.94      713.12    123.06 o 
  17   9   0        5.62       54.54     87.69 o 
  18   9   0      186.56      300.30    104.36 o 
  19   9   0      132.71      216.29    121.00 o 
  20   9   0      471.14      591.58    125.66 o 
  21   9   0       75.85      152.28     95.61 o 
   0  10   0    25816.03    27419.70    406.59 o 
   1  10   0      314.40      549.99     56.18 o 
   2  10   0     3426.10     3117.48    130.91 o 
   3  10   0    10846.82    11590.36    379.91 o 
   4  10   0     3266.96     3627.97    102.21 o 
   5  10   0      913.83      769.36     57.48 o 
   6  10   0     8710.54     9646.74    468.95 o 
   7  10   0     3055.57     3235.88    143.45 o 
   8  10   0      587.40      366.52     49.56 o 
   9  10   0        7.20       68.96     39.45 o 
  10  10   0     2114.88     2270.30    192.11 o 
  11  10   0      179.69      120.34     96.85 o 
  12  10   0        8.52      282.52    194.23 o 
  13  10   0     3559.34     3595.09    211.62 o 
  14  10   0     1551.13     1741.60    173.94 o 
  15  10   0       64.01       -6.68     97.17 o 
  16  10   0     1031.40      783.86    127.04 o 
  17  10   0       42.03       73.53    130.81 o 
  18  10   0       13.18      107.61    100.29 o 
  19  10   0       53.48      106.31     99.43 o 
  20  10   0      822.72     1335.18    165.88 o 
  21  10   0        3.32      117.18    103.50 o 
   1  11   0     3826.96     3751.93    109.91 o 
   2  11   0     1160.07     1149.64     85.55 o 
   3  11   0     9526.72     9684.81    286.11 o 
   4  11   0      976.46      708.94     57.61 o 
   5  11   0      701.82      670.76     56.59 o 
   6  11   0     2153.33     2367.05    142.49 o 
   7  11   0     4465.73     4632.66    205.10 o 
   8  11   0     5719.89     7247.07    220.14 o 
   9  11   0     2912.34     2988.49    209.22 o 
  10  11   0      148.99      216.98    111.95 o 
  11  11   0     4238.42     4119.31    215.89 o 
  12  11   0     2399.69     2417.50    184.12 o 
  13  11   0        0.11      214.26    108.44 o 
  14  11   0      854.46     1023.44    142.84 o 
  15  11   0       56.22       78.79    108.82 o 
  16  11   0      238.76      149.84    109.03 o 
  17  11   0      584.35      587.76    198.29 o 
  18  11   0      498.97      480.91    121.31 o 
  19  11   0      450.18      524.02    128.26 o 
  20  11   0       37.11       91.80     97.62 o 
   0  12   0      312.80      401.93     78.60 o 
   1  12   0     8074.94     8277.56    164.53 o 
   2  12   0     2502.52     2485.58     97.88 o 
   3  12   0     9490.09    10616.79    381.53 o 
   4  12   0     2028.74     1927.61     99.80 o 
   5  12   0     1161.16     1214.57     82.85 o 
   6  12   0     2264.37     1899.31     85.79 o 
   7  12   0      827.86      955.66     67.06 o 
   8  12   0       65.58       23.78     61.87 o 
   9  12   0     1614.84     1648.03    276.16 o 
  10  12   0      262.34      261.81     98.50 o 
  11  12   0       28.46       68.29    118.64 o 
  12  12   0      867.58      855.13    142.14 o 
  13  12   0     1519.38     1620.05    168.75 o 
  14  12   0      348.76      400.11    160.54 o 
  15  12   0        4.83       14.17    108.68 o 
  16  12   0        0.46      -92.47     98.59 o 
  17  12   0     1022.74     1007.75    149.13 o 
  18  12   0        3.13       57.61    105.04 o 
  19  12   0      498.84      811.68    145.72 o 
  20  12   0        5.74      154.25    104.24 o 
   1  13   0     1292.74     1195.46     76.37 o 
   2  13   0       12.71       50.69     46.97 o 
   3  13   0      799.08      595.29     64.46 o 
   4  13   0        2.82       17.79     48.03 o 
   5  13   0    10357.89    10305.08    384.46 o 
   6  13   0     1280.65     1468.76     82.75 o 
   7  13   0      156.55       62.23     64.87 o 
   8  13   0        0.00      -57.67     53.97 o 
   9  13   0     1065.52     1203.98    147.00 o 
  10  13   0      319.44      417.74    120.20 o 
  11  13   0     5021.39     5387.10    486.81 o 
  12  13   0       52.94      185.43    115.52 o 
  13  13   0      385.93      381.27    121.81 o 
  14  13   0       92.96       75.63    112.97 o 
  15  13   0     2108.85     2275.44    196.41 o 
  16  13   0        4.44        1.04     97.89 o 
  17  13   0      151.51      228.47    115.61 o 
  18  13   0      105.45      265.69    118.59 o 
  19  13   0        0.09       43.38    107.47 o 
   0  14   0    10198.79    10775.14    284.06 o 
   1  14   0     4076.90     4350.01    172.44 o 
   2  14   0     3419.53     3419.36    118.80 o 
   3  14   0     3049.49     3131.08    114.25 o 
   4  14   0      338.58      297.55     57.18 o 
   5  14   0      341.11      259.46     75.39 o 
   6  14   0      769.83      694.24     85.92 o 
   7  14   0     1285.55     1390.31    106.43 o 
   8  14   0      247.13      232.08    106.61 o 
   9  14   0     2143.50     2049.86    174.76 o 
  10  14   0      167.43      168.76    111.14 o 
  11  14   0      868.69      942.14    143.53 o 
  12  14   0        1.66      -11.73     87.32 o 
  13  14   0      651.29      738.81    137.60 o 
  14  14   0      360.66      325.22    118.82 o 
  15  14   0      415.05      600.78    145.08 o 
  16  14   0       50.95      210.52    126.00 o 
  17  14   0      468.42      604.95    143.34 o 
  18  14   0       67.64      187.86    117.68 o 
  19  14   0      164.12      172.78    112.06 o 
   1  15   0     4232.89     4857.99    143.83 o 
   2  15   0     3323.68     3716.32    144.81 o 
   3  15   0      299.07      481.46     67.77 o 
   4  15   0      130.43       84.87     73.63 o 
   5  15   0     1267.94     1346.03    111.27 o 
   6  15   0        9.25        0.65     68.30 o 
   7  15   0      101.18      154.18     75.71 o 
   8  15   0     1850.88     1959.02    175.12 o 
   9  15   0      312.73      164.12     98.11 o 
  10  15   0      363.97      388.87    114.32 o 
  11  15   0      377.41      368.40    114.35 o 
  12  15   0      967.58     1034.89    146.05 o 
  13  15   0       41.62       74.67    131.38 o 
  14  15   0      814.02      754.87    139.94 o 
  15  15   0      549.93      533.18    136.08 o 
  16  15   0      113.17      173.13    115.29 o 
  17  15   0      167.40      281.57    123.53 o 
  18  15   0      336.27      356.76    126.16 o 
   0  16   0     1443.16     1783.57    178.00 o 
   1  16   0      105.41      179.20     59.99 o 
   2  16   0     1094.13     1203.81     85.69 o 
   3  16   0      217.67      264.38     81.72 o 
   4  16   0     2932.15     3127.80    151.85 o 
   5  16   0      400.00      640.85     89.62 o 
   6  16   0      978.23     1064.74    104.64 o 
   7  16   0     1708.96     1877.73    166.62 o 
   8  16   0       55.51       69.30    123.64 o 
   9  16   0      108.87       39.01    103.36 o 
  10  16   0      857.71      624.74    125.48 o 
  11  16   0        0.61      -32.41     92.42 o 
  12  16   0      624.83      688.92    139.45 o 
  13  16   0     1010.23     1187.21    232.65 o 
  14  16   0      257.77      475.34    130.52 o 
  15  16   0       55.89      134.11    120.67 o 
  16  16   0      362.64      424.65    135.85 o 
  17  16   0       17.87       68.27    115.65 o 
   1  17   0      166.51      273.55     66.24 o 
   2  17   0     4246.78     4480.12    178.48 o 
   3  17   0       35.31       58.97     82.07 o 
   4  17   0     3484.10     3951.52    170.08 o 
   5  17   0       51.91        7.04     65.62 o 
   6  17   0      219.88      215.29    103.79 o 
   7  17   0      322.34      370.78    114.65 o 
   8  17   0      374.44      322.69    103.78 o 
   9  17   0      118.93       43.77    104.94 o 
  10  17   0       42.32       50.22    105.23 o 
  11  17   0       19.33      123.48    106.24 o 
  12  17   0      465.31      737.49    145.01 o 
  13  17   0       47.93        6.06    110.84 o 
  14  17   0      400.28      564.01    182.91 o 
  15  17   0       42.91       75.99    118.49 o 
  16  17   0      101.18      188.45    125.67 o 
   0  18   0     1811.43     2068.92    156.43 o 
   1  18   0      188.22      215.72     80.70 o 
   2  18   0      183.84      302.80     84.64 o 
   3  18   0        1.80       33.07     72.10 o 
   4  18   0      473.23      722.57     97.40 o 
   5  18   0        9.30      -88.37     69.63 o 
   6  18   0      447.24      588.93    118.15 o 
   7  18   0      206.89      362.24    105.38 o 
   8  18   0       77.80       83.08    104.20 o 
   9  18   0       65.80       18.74    106.24 o 
  10  18   0     2389.52     2885.50    222.64 o 
  11  18   0        4.53       27.54    110.98 o 
  12  18   0      147.83       66.21    108.43 o 
  13  18   0       55.38      -34.10    101.05 o 
  14  18   0       14.74       29.20    103.08 o 
  15  18   0        3.07      119.53    121.05 o 
   1  19   0     1290.22     1710.49    128.03 o 
   2  19   0      945.02     1104.70    111.05 o 
   3  19   0       37.19      -63.30     70.97 o 
   4  19   0      589.77      610.56     95.55 o 
   5  19   0       25.79      122.38    102.24 o 
   6  19   0      275.33      454.05    113.18 o 
   7  19   0      862.91      983.82    185.36 o 
   8  19   0      320.55      482.30    131.46 o 
   9  19   0       45.80      -67.28    175.36 o 
  10  19   0       50.47       44.97    109.00 o 
  11  19   0       36.35      -19.85    106.57 o 
  12  19   0      238.30      236.24    161.48 o 
  13  19   0       31.49       21.75    229.06 o 
  14  19   0      184.39      365.25    121.72 o 
   0  20   0      697.73      787.32    191.21 o 
   1  20   0        0.47       -7.39    100.75 o 
   2  20   0      491.73      578.20    126.93 o 
   3  20   0      411.49      453.70    136.75 o 
   4  20   0      107.44       28.98     87.98 o 
   5  20   0      106.70       54.51    101.09 o 
   6  20   0      163.56      350.34    115.25 o 
   7  20   0     1069.11     1125.76    251.43 o 
   8  20   0        2.01      -10.53    104.06 o 
   9  20   0      292.91      401.39    226.14 o 
  10  20   0       37.71      -80.93    105.11 o 
  11  20   0        1.36      -36.30    102.49 o 
  12  20   0       28.20      -51.40    103.95 o 
   1  21   0      202.16      -26.14    101.82 o 
   2  21   0        0.32      -99.95     92.99 o 
   3  21   0      140.15       58.89    153.84 o 
   4  21   0      449.27      570.95    260.49 o 
   5  21   0      910.06     1108.72    152.18 o 
   6  21   0        5.19       10.46    100.29 o 
   7  21   0      330.69      433.25    127.08 o 
   8  21   0      517.81      661.86    140.19 o 
   9  21   0      320.48      507.89    181.49 o 
  10  21   0        0.92      -15.41     99.03 o 
  11  21   0      350.31      297.92    139.87 o 
   0  22   0       10.27       50.97    134.21 o 
   1  22   0      561.13      590.22    131.22 o 
   2  22   0       39.83       31.65    112.12 o 
   3  22   0      273.51      369.97    175.74 o 
   4  22   0        0.00       12.65    147.61 o 
   5  22   0      239.28      220.47    181.40 o 
   6  22   0        0.77       38.62    104.95 o 
   7  22   0      215.26      144.29    130.24 o 
   8  22   0        1.65      -23.68    105.08 o 
   1  23   0        8.82     -124.58     96.83 o 
   2  23   0      164.29      149.31    162.15 o 
   3  23   0       12.83      -74.94    141.00 o 
   4  23   0        3.19     -114.58    139.31 o 
   5  23   0      709.57      585.16    210.28 o 
   2   0   1    83858.63    92898.60   3408.74 o 
   4   0   1    69347.50    73694.13   5219.23 o 
   6   0   1     2385.71     2492.57     80.81 o 
   8   0   1     4166.13     3858.79    144.21 o 
  10   0   1     2509.15     2679.73    106.49 o 
  12   0   1     4470.84     4456.82    147.65 o 
  14   0   1     2411.07     2627.06    128.69 o 
  16   0   1     1331.47     1410.42    172.72 o 
  18   0   1     2075.58     1876.09    192.72 o 
  20   0   1      457.53      292.77    135.53 o 
  22   0   1      246.00      234.06    127.79 o 
   0   1   1    38345.70    42169.10    424.14 o 
   1   1   1    18932.54    19985.17    230.48 o 
   2   1   1      705.87      670.23     36.16 o 
   3   1   1    28201.87    29286.11    829.52 o 
   4   1   1     4075.50     4058.36    108.16 o 
   5   1   1     4298.78     4121.32     65.04 o 
   6   1   1     5317.35     5828.70    168.08 o 
   7   1   1     6351.83     6122.09    108.52 o 
   8   1   1     6033.67     5984.62     94.31 o 
   9   1   1     2931.10     2743.06     86.59 o 
  10   1   1    25018.59    24924.22    218.11 o 
  11   1   1     4581.21     4409.97     97.77 o 
  12   1   1     6705.09     6469.16    122.70 o 
  13   1   1     6948.80     7015.65    134.15 o 
  14   1   1      976.17      977.06     65.69 o 
  15   1   1      889.50      840.02     74.84 o 
  16   1   1     4272.86     4431.59    188.57 o 
  17   1   1        6.76      177.91     76.19 o 
  18   1   1      345.81      275.53     78.87 o 
  19   1   1      117.96      102.12     78.75 o 
  20   1   1      400.16      258.69     90.03 o 
  21   1   1       47.57       49.76     83.24 o 
  22   1   1       86.49      -14.51     84.48 o 
  23   1   1      109.47      -21.33    111.37 o 
   1   2   1    57914.63    64613.59   1699.69 o 
   2   2   1    16678.69    17024.39    875.28 o 
   3   2   1    48505.91    51838.97    814.50 o 
   4   2   1     5946.17     6323.35    115.48 o 
   5   2   1     3392.63     3404.90     87.82 o 
   6   2   1     3648.96     3887.81    142.85 o 
   7   2   1     5963.61     5693.74    110.72 o 
   8   2   1    10549.36    10592.59    216.25 o 
   9   2   1     1864.31     2265.63     66.48 o 
  10   2   1      460.02      412.18     41.30 o 
  11   2   1      174.90      142.85     40.17 o 
  12   2   1     3530.86     3624.04     94.94 o 
  13   2   1      542.57      562.96     52.73 o 
  14   2   1     3753.60     3292.93    121.67 o 
  15   2   1     1978.79     1797.13    100.86 o 
  16   2   1      110.39      125.85     57.05 o 
  17   2   1      355.37      262.02     85.78 o 
  18   2   1      838.18      722.11    100.25 o 
  19   2   1      696.51      676.93    102.45 o 
  20   2   1       76.38       52.04     85.51 o 
  21   2   1      456.09      578.12    108.41 o 
  22   2   1      125.70      193.48    126.28 o 
  23   2   1       85.26      121.56    122.69 o 
   0   3   1    31514.81    35348.82    272.76 o 
   1   3   1     9920.98    10326.32    296.45 o 
   2   3   1    33412.12    37726.37    317.80 o 
   3   3   1     3617.13     4387.79    161.67 o 
   4   3   1     7499.24     7511.47    190.08 o 
   5   3   1      450.25      516.61     64.55 o 
   6   3   1     4145.75     4397.11    102.58 o 
   7   3   1    16499.90    16429.27    223.81 o 
   8   3   1      177.40      214.38     52.60 o 
   9   3   1    13407.38    14123.24    283.05 o 
  10   3   1      698.37      684.24     62.09 o 
  11   3   1     1146.47     1202.18     76.82 o 
  12   3   1     3185.40     3336.70    118.05 o 
  13   3   1     8333.53     7844.13    191.44 o 
  14   3   1     1638.74     1633.45     94.60 o 
  15   3   1     1403.64     1287.29     89.84 o 
  16   3   1      504.95      542.12     72.08 o 
  17   3   1      651.96      559.84    200.27 o 
  18   3   1       51.31       10.69     71.87 o 
  19   3   1      763.20      730.03    108.50 o 
  20   3   1      646.97      666.82    108.72 o 
  21   3   1       17.17       74.75    119.86 o 
  22   3   1      252.50      187.82    128.17 o 
  23   3   1      196.87      226.32    138.36 o 
   1   4   1    15511.30    16628.22    132.72 o 
   2   4   1     3945.06     4154.10    168.32 o 
   3   4   1     6860.75     6708.26    147.53 o 
   4   4   1     3735.64     3452.89    114.78 o 
   5   4   1    34599.64    35821.42    730.82 o 
   6   4   1     3212.29     3151.58     97.20 o 
   7   4   1     1773.13     1765.31     76.81 o 
   8   4   1     3392.94     3616.70    105.03 o 
   9   4   1    11602.77    12672.87    412.91 o 
  10   4   1      483.30      534.55     61.83 o 
  11   4   1    11522.20    11612.76    203.16 o 
  12   4   1      982.03      988.54     78.67 o 
  13   4   1      455.54      494.27     69.24 o 
  14   4   1     1116.08     1021.90     83.39 o 
  15   4   1     1784.09     1704.79    101.51 o 
  16   4   1      637.68      499.71     71.87 o 
  17   4   1     1350.72     1392.87     98.89 o 
  18   4   1       46.49      -12.84     72.61 o 
  19   4   1      129.17       58.16     81.93 o 
  20   4   1       27.43      -80.22    109.67 o 
  21   4   1      808.52      566.66    152.14 o 
  22   4   1        1.05      -15.48    116.84 o 
  23   4   1       13.49      239.35    137.98 o 
   0   5   1    11668.82    11542.85    169.05 o 
   1   5   1    16298.72    16538.60    233.72 o 
   2   5   1     4694.12     4561.20    105.14 o 
   3   5   1    18619.58    18717.88    204.06 o 
   4   5   1     6102.14     6274.40    345.53 o 
   5   5   1     6437.98     6506.70    255.39 o 
   6   5   1      126.78      178.67     49.18 o 
   7   5   1    18043.77    18616.91    273.72 o 
   8   5   1      186.64      328.67     54.91 o 
   9   5   1     8839.66     8722.13    256.73 o 
  10   5   1     2167.47     2110.32     93.42 o 
  11   5   1     2514.02     2675.68    115.19 o 
  12   5   1     1075.03     1226.14     84.88 o 
  13   5   1      850.47     1057.33     84.10 o 
  14   5   1      286.46      344.68     66.45 o 
  15   5   1      145.25      180.45     59.70 o 
  16   5   1      252.54      121.42     60.02 o 
  17   5   1     2096.80     2194.08    131.68 o 
  18   5   1      112.71      267.74     69.25 o 
  19   5   1     1289.21     1445.34    202.54 o 
  20   5   1        2.92       19.44    116.47 o 
  21   5   1       73.99      -58.89    113.82 o 
  22   5   1       64.14       31.52    114.39 o 
  23   5   1      429.59      478.70    159.13 o 
   1   6   1     1295.81     1368.70     49.50 o 
   2   6   1     2409.42     2463.11    115.47 o 
   3   6   1     2182.55     2048.94    100.51 o 
   4   6   1      804.39      954.45     63.04 o 
   5   6   1    14758.25    14524.85    824.69 o 
   6   6   1     9749.61     9981.34    504.27 o 
   7   6   1     2504.63     2577.21    163.62 o 
   8   6   1    10728.69    11057.98    413.73 o 
   9   6   1    10385.65    10524.67    265.23 o 
  10   6   1      602.19      568.93     63.41 o 
  11   6   1     7940.67     8375.48    276.47 o 
  12   6   1     1266.48     1210.37    117.00 o 
  13   6   1      564.11      441.75     67.03 o 
  14   6   1      553.13      610.04     75.32 o 
  15   6   1     1725.48     1596.41    159.96 o 
  16   6   1      175.53      131.38     64.43 o 
  17   6   1      977.23      881.13     88.03 o 
  18   6   1      955.15     1168.42    127.45 o 
  19   6   1       21.73      141.57    132.13 o 
  20   6   1      273.06      140.82    128.73 o 
  21   6   1      299.80      190.27    137.98 o 
  22   6   1       14.11      -12.84    120.81 o 
   0   7   1    18548.08    21152.41    278.51 o 
   1   7   1     2649.24     2628.95     73.02 o 
   2   7   1     7042.47     6725.61    185.73 o 
   3   7   1    11132.65    10470.14    320.82 o 
   4   7   1     3906.14     3865.14     75.47 o 
   5   7   1      404.80      458.48     51.47 o 
   6   7   1    25142.57    24680.12   1047.80 o 
   7   7   1     6828.04     6609.96    149.41 o 
   8   7   1      579.98      527.77     76.17 o 
   9   7   1     1009.14      982.78     78.91 o 
  10   7   1      621.25      627.23     63.58 o 
  11   7   1     2003.28     2039.88     98.54 o 
  12   7   1      598.46      595.03     69.06 o 
  13   7   1     1290.39     1184.14     88.46 o 
  14   7   1     1451.43     1535.31     99.79 o 
  15   7   1      289.23      256.76     66.13 o 
  16   7   1      923.11     1124.47    129.90 o 
  17   7   1      303.64      292.09     96.21 o 
  18   7   1       28.03      127.25     83.25 o 
  19   7   1      141.39      205.84     93.02 o 
  20   7   1      752.64      788.64    180.64 o 
  21   7   1        4.51      186.68    135.53 o 
  22   7   1      373.71      491.34    168.37 o 
   1   8   1     7465.49     7798.56    157.20 o 
   2   8   1     3986.34     4237.13    156.69 o 
   3   8   1      800.67      740.15     54.63 o 
   4   8   1     4816.56     5099.08     94.92 o 
   5   8   1     1183.55     1235.10     52.45 o 
   6   8   1     5889.93     6108.09    214.90 o 
   7   8   1     5543.28     5595.88    248.73 o 
   8   8   1    17551.54    18508.66    513.52 o 
   9   8   1     2684.93     2559.15    147.24 o 
  10   8   1       90.29      105.99     49.51 o 
  11   8   1       73.88       68.56     90.82 o 
  12   8   1     4022.26     4002.64    342.23 o 
  13   8   1      461.27      390.49     71.11 o 
  14   8   1     2835.96     2641.47    160.63 o 
  15   8   1      343.70      345.87    105.27 o 
  16   8   1      260.95      307.20    103.44 o 
  17   8   1      516.49      484.23    109.72 o 
  18   8   1      790.09      653.47    115.43 o 
  19   8   1      362.87      361.11    104.70 o 
  20   8   1      304.41      337.50    153.84 o 
  21   8   1      181.18      119.67    131.57 o 
  22   8   1       92.09      115.71    137.98 o 
   0   9   1    20888.88    20995.11    311.28 o 
   1   9   1      268.98      191.19     40.13 o 
   2   9   1     1432.95     1572.43     65.56 o 
   3   9   1     3260.39     3502.24    197.20 o 
   4   9   1    12856.93    13015.07    404.88 o 
   5   9   1     6205.27     6328.23    120.99 o 
   6   9   1     6949.49     6940.41    116.57 o 
   7   9   1      761.12      892.56     75.15 o 
   8   9   1      730.88      521.10     67.57 o 
   9   9   1       38.91       -5.18     41.05 o 
  10   9   1    11105.33    10880.67    224.54 o 
  11   9   1      138.27       95.04     54.23 o 
  12   9   1     1147.27     1406.82     92.80 o 
  13   9   1       74.00      240.04    106.41 o 
  14   9   1      495.46      527.99    115.86 o 
  15   9   1        3.30      -33.65     83.96 o 
  16   9   1     1806.28     1909.75    162.24 o 
  17   9   1       93.33      175.20     96.72 o 
  18   9   1       67.78       45.29     93.76 o 
  19   9   1       53.58      115.06     90.68 o 
  20   9   1      523.03      561.37    166.77 o 
  21   9   1        1.37       40.39    139.31 o 
   1  10   1     1990.20     2154.65     79.84 o 
   2  10   1    16678.78    17630.25    382.52 o 
   3  10   1     1868.14     1851.92     84.52 o 
   4  10   1    16202.80    16642.21    515.51 o 
   5  10   1     3828.75     3761.16    104.65 o 
   6  10   1     1415.58     1434.21     62.57 o 
   7  10   1     3927.65     3980.14    155.61 o 
   8  10   1     1749.52     1656.76     97.24 o 
   9  10   1     2811.83     2548.55    130.23 o 
  10  10   1      555.39      579.06     83.92 o 
  11  10   1     1661.75     1805.74     89.91 o 
  12  10   1     1453.51     1397.33    105.15 o 
  13  10   1       98.45      163.94    102.83 o 
  14  10   1      838.41      807.21    122.20 o 
  15  10   1      141.37      165.00     93.53 o 
  16  10   1      736.25      786.77    127.13 o 
  17  10   1      495.35      551.49    120.06 o 
  18  10   1      907.68     1000.00    139.35 o 
  19  10   1       88.55      145.78    125.24 o 
  20  10   1      244.47      446.38    117.48 o 
  21  10   1       64.70       53.99    146.29 o 
   0  11   1      111.56      129.32     61.26 o 
   1  11   1     1521.61     1678.20     76.78 o 
   2  11   1     1936.32     1998.49    116.23 o 
   3  11   1     4941.25     4777.30    145.87 o 
   4  11   1     4108.76     4323.62    166.55 o 
   5  11   1      682.50      758.27     56.78 o 
   6  11   1     2386.11     2438.17    125.88 o 
   7  11   1     7435.01     7786.13    242.04 o 
   8  11   1     1096.45     1074.26     89.03 o 
   9  11   1     3373.00     3269.40    198.02 o 
  10  11   1     2698.20     2914.25    184.45 o 
  11  11   1      135.84      130.12     50.08 o 
  12  11   1     1848.43     1814.38    167.13 o 
  13  11   1     2101.60     2083.99    197.07 o 
  14  11   1      711.48      868.19    134.84 o 
  15  11   1      260.72      217.75    126.47 o 
  16  11   1      375.42      347.23    110.92 o 
  17  11   1       50.11       88.29    102.12 o 
  18  11   1       47.97      -39.31     91.11 o 
  19  11   1      216.28      165.73    109.63 o 
  20  11   1       42.01      143.08    100.11 o 
   1  12   1    13070.41    13928.46    206.77 o 
   2  12   1     5205.09     4760.13    122.16 o 
   3  12   1      465.48      377.61     51.79 o 
   4  12   1     3255.20     3329.37    117.21 o 
   5  12   1     4713.39     5168.72    164.59 o 
   6  12   1     1860.25     1713.91    106.83 o 
   7  12   1     2745.73     2516.88    124.34 o 
   8  12   1     2718.16     2528.27    128.58 o 
   9  12   1      600.57      663.02     81.63 o 
  10  12   1      189.20      187.83     50.70 o 
  11  12   1     1417.35     1562.15    161.00 o 
  12  12   1       91.81       80.96    115.62 o 
  13  12   1      178.18       59.19    105.46 o 
  14  12   1       66.19      182.44    102.93 o 
  15  12   1     1154.52     1130.70    152.89 o 
  16  12   1      186.16      116.15    100.63 o 
  17  12   1      221.58      196.15    112.88 o 
  18  12   1      260.11      241.42    112.73 o 
  19  12   1      227.79      452.78    127.00 o 
  20  12   1       28.01       62.10     99.55 o 
   0  13   1     2097.18     2176.11    131.88 o 
   1  13   1     3608.14     3734.66    115.98 o 
   2  13   1      770.90      850.20     67.78 o 
   3  13   1     2245.40     2021.96     88.53 o 
   4  13   1      433.61      468.81     74.25 o 
   5  13   1      689.71      651.91     80.41 o 
   6  13   1        2.76       65.83     62.98 o 
   7  13   1     4609.39     5127.21    304.83 o 
   8  13   1      269.46      215.12     94.17 o 
   9  13   1     2735.71     3108.14    143.65 o 
  10  13   1      319.56      326.76    116.63 o 
  11  13   1      748.56      860.93    135.73 o 
  12  13   1      584.41      711.25    137.00 o 
  13  13   1     2469.42     2669.95    198.44 o 
  14  13   1       93.55       66.67    102.43 o 
  15  13   1      764.80      795.35    137.24 o 
  16  13   1       26.79      136.23    133.08 o 
  17  13   1      262.98      246.64    116.67 o 
  18  13   1       24.78      111.93    115.95 o 
  19  13   1      242.50      372.58    127.04 o 
   1  14   1     4959.65     5543.71    142.52 o 
   2  14   1     2202.91     2335.88     99.00 o 
   3  14   1      388.36      334.14     74.76 o 
   4  14   1     1149.84     1131.45     97.50 o 
   5  14   1     5453.12     5421.73    179.09 o 
   6  14   1      480.52      488.14     79.47 o 
   7  14   1     1490.52     1420.89    109.50 o 
   8  14   1       38.19       31.99     64.98 o 
   9  14   1      860.21      862.60     93.99 o 
  10  14   1        9.12       73.85     93.39 o 
  11  14   1     2104.49     1929.67    182.41 o 
  12  14   1       32.46       54.57    100.03 o 
  13  14   1       15.15       87.51    105.34 o 
  14  14   1        2.66        1.54    110.26 o 
  15  14   1      993.38     1396.64    169.18 o 
  16  14   1       64.40      133.13    111.22 o 
  17  14   1      177.07      215.93    149.78 o 
  18  14   1      172.89      220.65    122.29 o 
  19  14   1       83.13      171.95    118.23 o 
   0  15   1      629.98      749.18     98.51 o 
   1  15   1      961.72     1114.10     81.82 o 
   2  15   1      388.85      491.34     77.22 o 
   3  15   1     4410.25     4694.29    171.56 o 
   4  15   1     1192.97     1234.37    105.22 o 
   5  15   1      600.07      569.06     85.15 o 
   6  15   1      515.63      549.55     83.78 o 
   7  15   1      460.37      354.41     79.08 o 
   8  15   1      209.46      198.07     67.61 o 
   9  15   1      229.01      314.66    109.09 o 
  10  15   1     1630.95     1883.04    296.45 o 
  11  15   1      135.70      119.94    139.12 o 
  12  15   1      853.58     1101.90    155.03 o 
  13  15   1      437.88      517.63    124.30 o 
  14  15   1      400.25      409.58    134.92 o 
  15  15   1        3.42      -46.17    239.54 o 
  16  15   1      447.80      660.14    143.03 o 
  17  15   1      301.40      518.93    141.70 o 
  18  15   1       25.56        9.10    115.37 o 
   1  16   1      317.93      381.09     78.97 o 
   2  16   1     3808.81     3873.06    161.23 o 
   3  16   1      433.34      564.50     97.14 o 
   4  16   1     1353.24     1356.01    111.67 o 
   5  16   1      656.19      726.54     93.84 o 
   6  16   1      185.62      209.44     70.55 o 
   7  16   1      708.21      690.49     91.07 o 
   8  16   1     1287.72     1201.17    146.48 o 
   9  16   1      881.23      942.04    385.92 o 
  10  16   1        1.85      -34.09    101.86 o 
  11  16   1      944.79     1030.80    154.24 o 
  12  16   1      699.01      923.92    150.57 o 
  13  16   1       15.98      136.21    116.81 o 
  14  16   1      779.92      963.35    173.57 o 
  15  16   1      114.43       80.47    183.95 o 
  16  16   1        0.21       -6.08    111.45 o 
  17  16   1      157.12      211.04    123.68 o 
   0  17   1     6182.25     6547.91    373.56 o 
   1  17   1      282.68      323.10     74.39 o 
   2  17   1     1432.65     1531.29    114.58 o 
   3  17   1      345.02      449.61     84.10 o 
   4  17   1      638.82      663.44     92.34 o 
   5  17   1       96.66       46.38     69.05 o 
   6  17   1     1223.66     1284.33    113.72 o 
   7  17   1       65.56      -17.16     68.30 o 
   8  17   1        7.87       47.70     90.58 o 
   9  17   1      189.33      198.77    105.38 o 
  10  17   1      634.14      675.74    134.93 o 
  11  17   1       41.17       10.83    107.92 o 
  12  17   1       31.20       22.41    215.56 o 
  13  17   1      139.17      111.37    123.94 o 
  14  17   1      313.91      408.05    166.39 o 
  15  17   1       51.41      109.54    116.86 o 
  16  17   1      312.83      500.76    140.75 o 
   1  18   1      241.58      125.76     95.42 o 
   2  18   1      919.70      984.46    103.55 o 
   3  18   1        7.80      -20.66     64.92 o 
   4  18   1     1154.18     1250.48    113.51 o 
   5  18   1      141.56      116.64     72.22 o 
   6  18   1     1258.20     1292.65    117.23 o 
   7  18   1        8.39      -35.95     95.95 o 
   8  18   1     1447.72     1924.91    245.67 o 
   9  18   1       75.42       22.04    105.97 o 
  10  18   1      118.74       41.11    101.27 o 
  11  18   1      199.66      181.26    115.38 o 
  12  18   1      741.17      882.56    157.65 o 
  13  18   1       14.97       16.57    113.96 o 
  14  18   1      645.63      787.81    152.22 o 
  15  18   1        8.27      -45.28     99.84 o 
   0  19   1     2033.64     2209.63    257.85 o 
   1  19   1      258.20      100.98     94.03 o 
   2  19   1       73.38      -21.78     91.95 o 
   3  19   1     1012.67     1007.71    106.15 o 
   4  19   1      454.46      436.36     90.55 o 
   5  19   1      412.96      358.00     86.72 o 
   6  19   1      668.54      808.90    195.93 o 
   7  19   1      314.86      324.49    114.32 o 
   8  19   1       14.43      -20.71     96.35 o 
   9  19   1      116.21       97.74    113.76 o 
  10  19   1      407.38      610.08    143.14 o 
  11  19   1       38.14       38.59    114.32 o 
  12  19   1       63.69      -14.26    110.55 o 
  13  19   1       96.77       66.83    103.09 o 
  14  19   1       32.59      -21.00    109.79 o 
   1  20   1      233.37      160.37    104.83 o 
   2  20   1      607.09      486.89    123.94 o 
   3  20   1      325.47      346.55    110.47 o 
   4  20   1      268.82      266.24    110.64 o 
   5  20   1      453.34      396.81     93.75 o 
   6  20   1        3.90       42.38     93.69 o 
   7  20   1      342.88      272.82    114.79 o 
   8  20   1      252.54      278.70    131.57 o 
   9  20   1      525.48      610.66    140.53 o 
  10  20   1        0.78      -34.94    164.69 o 
  11  20   1      481.68      462.91    129.64 o 
  12  20   1       65.56       26.28    103.80 o 
   0  21   1      130.16       -5.47    137.98 o 
   1  21   1      203.03       79.64    105.60 o 
   2  21   1      232.22      321.31    116.52 o 
   3  21   1      654.77      534.58    126.34 o 
   4  21   1      111.38       66.21    100.34 o 
   5  21   1       47.55      -27.56    153.27 o 
   6  21   1        1.46       17.54     96.61 o 
   7  21   1      547.18      699.98    229.06 o 
   8  21   1       94.26       37.21    131.47 o 
   9  21   1      383.69      353.68    170.26 o 
  10  21   1      139.61      197.32    115.71 o 
   1  22   1      652.79      441.43    126.00 o 
   2  22   1        5.11      -58.99     97.61 o 
   3  22   1        2.49      -67.45     97.10 o 
   4  22   1       38.06       45.30    151.95 o 
   5  22   1      847.89      682.75    198.76 o 
   6  22   1       18.60      162.52    160.64 o 
   7  22   1      200.60      -71.73    142.51 o 
   8  22   1       31.99      287.91    121.51 o 
   0  23   1       49.33     -129.11    139.49 o 
   1  23   1      151.18       67.36    109.29 o 
   2  23   1       58.43      -31.98    101.57 o 
   3  23   1       89.81      -20.57    144.40 o 
   4  23   1       91.07       35.49    156.48 o 
   5  23   1       22.16        7.17    143.46 o 
   2   0   2    61426.53    60064.92    632.35 o 
   4   0   2    18525.13    19978.51    845.27 o 
   6   0   2    12463.10    12147.80    191.41 o 
   8   0   2     1746.58     1657.92    127.89 o 
  10   0   2    10025.06    11165.00    290.41 o 
  12   0   2     3646.19     3467.89    129.04 o 
  14   0   2     6353.52     5084.83    274.84 o 
  16   0   2     2842.40     2645.29    217.83 o 
  18   0   2       64.32       96.08    111.93 o 
  20   0   2      636.32      531.74    145.53 o 
  22   0   2      933.23     1060.08    182.34 o 
   1   1   2      942.92      834.89     69.09 o 
   2   1   2    24949.76    27231.67    712.00 o 
   3   1   2      238.07      238.48     31.31 o 
   4   1   2     3636.18     4485.29    120.08 o 
   5   1   2     3516.98     3368.59     82.31 o 
   6   1   2      479.43      457.89     35.52 o 
   7   1   2     6264.29     6263.58    143.09 o 
   8   1   2    14211.48    15083.82    307.31 o 
   9   1   2      220.61      288.94     37.81 o 
  10   1   2      196.19      181.06     52.08 o 
  11   1   2     5132.77     5414.94    106.38 o 
  12   1   2     8488.42     8607.60    139.16 o 
  13   1   2      577.86      557.26     66.50 o 
  14   1   2     4278.50     4400.23    136.25 o 
  15   1   2     1356.48     1141.59    113.33 o 
  16   1   2      238.22      170.54     81.18 o 
  17   1   2       30.27       26.61     67.24 o 
  18   1   2      905.44      696.27    104.55 o 
  19   1   2      385.66      341.47     93.46 o 
  20   1   2       15.09        5.94     79.52 o 
  21   1   2       62.64       81.99     80.88 o 
  22   1   2      182.41       75.67     85.66 o 
  23   1   2       21.67       77.87     85.44 o 
   0   2   2    23847.05    24998.69    324.29 o 
   1   2   2    85675.64    88752.34    557.47 o 
   2   2   2    34973.67    37729.11    786.38 o 
   3   2   2    30812.56    31473.12   1654.01 o 
   4   2   2    14444.97    13959.61    321.96 o 
   5   2   2     6022.98     5762.98     88.03 o 
   6   2   2     9033.76     9470.23    198.07 o 
   7   2   2     4773.24     5167.19    125.20 o 
   8   2   2      263.76      203.67     29.29 o 
   9   2   2     5185.29     4641.93    106.61 o 
  10   2   2    12656.21    12189.42    146.79 o 
  11   2   2     1394.52     1368.33     60.44 o 
  12   2   2      996.31      943.59     75.98 o 
  13   2   2     1272.39     1370.49     87.74 o 
  14   2   2      801.04      680.14     74.90 o 
  15   2   2      112.72      156.37     78.60 o 
  16   2   2     1573.17     1418.65    122.51 o 
  17   2   2     1427.33     1227.53    161.67 o 
  18   2   2       64.25       54.04     71.75 o 
  19   2   2      633.35      678.23    107.97 o 
  20   2   2      408.51      458.51     99.97 o 
  21   2   2       16.74      -51.46     75.10 o 
  22   2   2       61.99       -3.14     80.61 o 
  23   2   2       47.99      697.85    178.19 o 
   1   3   2     8003.10     8346.94    234.06 o 
   2   3   2       64.34       69.48     22.25 o 
   3   3   2     5910.09     6211.75    303.53 o 
   4   3   2     7822.10     7280.71    227.93 o 
   5   3   2    18718.33    19193.51    220.65 o 
   6   3   2     1882.93     1777.33     75.01 o 
   7   3   2      564.92      667.99     56.03 o 
   8   3   2     1670.36     1686.54     78.84 o 
   9   3   2     4612.51     4434.40     76.19 o 
  10   3   2      851.19      940.76     46.52 o 
  11   3   2     6812.99     6781.52    162.57 o 
  12   3   2     1814.85     1878.73     98.37 o 
  13   3   2      272.11      367.12     66.91 o 
  14   3   2      500.86      471.69     68.40 o 
  15   3   2     2958.72     2849.79    122.80 o 
  16   3   2     1320.20     1239.96    117.88 o 
  17   3   2      381.51      453.33     93.25 o 
  18   3   2      141.96       78.19     71.80 o 
  19   3   2      134.78       23.15     79.88 o 
  20   3   2      423.38      467.12     97.10 o 
  21   3   2      344.58      341.31    101.08 o 
  22   3   2      224.46      147.04    136.66 o 
  23   3   2       18.48       70.97    130.24 o 
   0   4   2     3389.47     3470.61     90.06 o 
   1   4   2    11005.84    11239.30    234.29 o 
   2   4   2      683.53      678.16     33.37 o 
   3   4   2    25705.99    26610.89    821.96 o 
   4   4   2     1502.10     1467.11    116.37 o 
   5   4   2      607.63      572.15     80.79 o 
   6   4   2       74.00       42.52     35.02 o 
   7   4   2    22987.14    24049.27    474.24 o 
   8   4   2     2670.61     2719.22    101.11 o 
   9   4   2     4544.75     4080.72    121.91 o 
  10   4   2     4982.40     5519.05    146.97 o 
  11   4   2     1411.48     1375.07     98.52 o 
  12   4   2      200.33      168.94     61.15 o 
  13   4   2    10228.61    10090.30    209.18 o 
  14   4   2      433.45      554.13     74.98 o 
  15   4   2      175.99      409.26     72.49 o 
  16   4   2      298.78      246.73     66.96 o 
  17   4   2      360.06      279.46     84.90 o 
  18   4   2       78.38       10.76     71.26 o 
  19   4   2      712.34      542.42    103.41 o 
  20   4   2       43.99       14.97     79.16 o 
  21   4   2       34.31      165.35    135.34 o 
  22   4   2       67.32      162.33    134.96 o 
   1   5   2    17901.38    17658.24    202.36 o 
   2   5   2      289.57      304.58     34.09 o 
   3   5   2     7552.49     7853.58    169.25 o 
   4   5   2     3485.80     3716.11    248.50 o 
   5   5   2    18656.85    18332.51    867.83 o 
   6   5   2     2375.19     2183.60    255.58 o 
   7   5   2    16667.83    16364.16    401.28 o 
   8   5   2      881.07      916.91     82.06 o 
   9   5   2     4551.14     3958.29    126.67 o 
  10   5   2      500.24      451.63     61.40 o 
  11   5   2     2500.76     2656.16    113.96 o 
  12   5   2      580.38      530.53     68.13 o 
  13   5   2      618.31      621.64     76.56 o 
  14   5   2      348.20      357.66     70.55 o 
  15   5   2      603.04      416.59     73.24 o 
  16   5   2      107.85      135.43     65.14 o 
  17   5   2     1007.36      992.01    110.99 o 
  18   5   2       60.78       49.47     76.71 o 
  19   5   2     1158.86     1249.54    128.81 o 
  20   5   2       73.93      135.72    129.30 o 
  21   5   2      539.19      490.97    163.09 o 
  22   5   2       10.54      -51.15    120.81 o 
   0   6   2    12590.38    12137.30    185.01 o 
   1   6   2      960.10      943.57     41.27 o 
   2   6   2     1327.40     1101.21     41.62 o 
   3   6   2     3697.98     3854.92    120.76 o 
   4   6   2     4773.25     5085.81    197.82 o 
   5   6   2      110.47      229.17     66.37 o 
   6   6   2     7854.34     7098.64    195.95 o 
   7   6   2    14871.14    14216.39    414.19 o 
   8   6   2       16.75       36.74     55.23 o 
   9   6   2     6608.40     6600.03    164.22 o 
  10   6   2     9397.44    10103.89    373.00 o 
  11   6   2     1136.71     1037.89     81.11 o 
  12   6   2      238.54      188.12     55.71 o 
  13   6   2     3193.62     3249.34    129.67 o 
  14   6   2      504.52      558.59     76.16 o 
  15   6   2      884.08     1012.48     97.34 o 
  16   6   2     1166.18     1224.93     99.93 o 
  17   6   2      130.19       72.99     66.47 o 
  18   6   2       39.42      -12.36     73.23 o 
  19   6   2      617.04      371.67    151.95 o 
  20   6   2      165.94      320.33    147.61 o 
  21   6   2        7.71      -94.57    113.45 o 
  22   6   2       73.51      -19.82    121.94 o 
   1   7   2     1917.12     2144.43     60.38 o 
   2   7   2     6172.43     6769.18    114.20 o 
   3   7   2      827.95      795.89     41.77 o 
   4   7   2    23241.51    22548.31    548.86 o 
   5   7   2    13097.15    13350.73    294.47 o 
   6   7   2      212.00      323.61     74.70 o 
   7   7   2      458.67      517.53     84.14 o 
   8   7   2     3139.93     2652.52    132.55 o 
   9   7   2      485.91      521.55     66.80 o 
  10   7   2     1127.55      989.36    100.80 o 
  11   7   2     1462.47     1410.48     92.88 o 
  12   7   2     1599.15     1210.08    102.97 o 
  13   7   2       15.25       13.18     51.10 o 
  14   7   2      237.73      258.72     66.69 o 
  15   7   2      793.43      807.12     90.50 o 
  16   7   2      699.51      939.47     93.58 o 
  17   7   2      152.80      216.03     73.48 o 
  18   7   2     1058.08     1106.89    199.52 o 
  19   7   2       48.96       -5.47    119.86 o 
  20   7   2      305.75      238.78    142.89 o 
  21   7   2      311.58      340.71    153.08 o 
  22   7   2      132.59       90.98    134.59 o 
   0   8   2     6052.12     6540.88    153.93 o 
   1   8   2     4029.43     4400.63    120.09 o 
   2   8   2     2096.63     2165.71     65.94 o 
   3   8   2      735.64      668.25     46.02 o 
   4   8   2    10400.60     9343.15    224.01 o 
   5   8   2     4890.85     4673.48    134.73 o 
   6   8   2    11224.57    11354.78    384.88 o 
   7   8   2     1328.22     1372.06    108.28 o 
   8   8   2     1970.38     2053.59    101.30 o 
   9   8   2     1034.53      778.85     95.16 o 
  10   8   2     5444.13     5085.48    207.17 o 
  11   8   2      856.06      720.30     83.86 o 
  12   8   2     3313.35     2929.69    242.82 o 
  13   8   2      305.65      296.18     75.13 o 
  14   8   2      955.66      860.83     87.32 o 
  15   8   2        9.75      -12.61     63.40 o 
  16   8   2     1836.83     1658.35    113.44 o 
  17   8   2      409.20      543.81    124.39 o 
  18   8   2      123.13      177.29    106.27 o 
  19   8   2      142.99      258.22    137.23 o 
  20   8   2      295.86      176.87    137.98 o 
  21   8   2       28.89       -4.91    133.45 o 
   1   9   2     6092.48     6480.87    117.64 o 
   2   9   2    10667.46    10541.40    146.47 o 
   3   9   2     1436.30     1456.95     57.18 o 
   4   9   2     2624.56     2264.04     75.01 o 
   5   9   2     1474.67     1525.41     86.45 o 
   6   9   2     1421.14     1446.83     88.28 o 
   7   9   2     2941.44     3025.24    119.16 o 
   8   9   2    17811.05    18287.44    660.71 o 
   9   9   2      460.85      446.50     68.15 o 
  10   9   2       50.19       69.22     56.04 o 
  11   9   2      943.68      937.84     87.49 o 
  12   9   2     1551.77     1412.67    143.89 o 
  13   9   2       97.55      128.93     62.86 o 
  14   9   2     1302.98     1194.49    122.58 o 
  15   9   2       74.91       51.35     64.46 o 
  16   9   2      121.08      224.28     95.13 o 
  17   9   2       44.51       28.96     86.06 o 
  18   9   2     1342.75     1571.29    158.37 o 
  19   9   2       67.62      122.44     96.10 o 
  20   9   2       61.73      127.60    135.91 o 
  21   9   2       54.05      128.55    144.02 o 
   0  10   2     6668.49     7510.18    239.16 o 
   1  10   2     3873.64     3657.12     96.22 o 
   2  10   2     5256.01     5542.31    190.63 o 
   3  10   2     1049.81     1080.03     56.58 o 
   4  10   2     5108.91     5202.02    238.43 o 
   5  10   2      333.19      310.61     53.89 o 
   6  10   2     5407.61     5140.01    151.27 o 
   7  10   2     2354.80     2656.23    118.89 o 
   8  10   2     1081.54     1003.83     86.97 o 
   9  10   2     1510.10     1444.46     80.40 o 
  10  10   2     1548.53     1404.26    114.27 o 
  11  10   2     1638.43     1425.88    110.26 o 
  12  10   2      594.81      495.98     72.72 o 
  13  10   2      329.27      300.41     67.07 o 
  14  10   2     1008.46      829.94     85.89 o 
  15  10   2      557.08      702.78    141.95 o 
  16  10   2     1005.96     1070.81    133.82 o 
  17  10   2       37.31        9.62     90.00 o 
  18  10   2        6.14      -53.94     93.43 o 
  19  10   2      170.02      394.05    114.77 o 
  20  10   2      326.09      503.24    169.70 o 
  21  10   2       15.14       -4.34    137.23 o 
   1  11   2     1286.94     1306.64     68.60 o 
   2  11   2     2569.06     2421.80     85.60 o 
   3  11   2      216.92      282.98     44.72 o 
   4  11   2      437.48      414.01     64.65 o 
   5  11   2     8817.11     8898.06    201.40 o 
   6  11   2     6282.02     6540.50    201.51 o 
   7  11   2     1486.30     1312.85     93.83 o 
   8  11   2     2340.51     2385.09    118.96 o 
   9  11   2     1885.68     1695.32    109.15 o 
  10  11   2      629.65      498.60     61.08 o 
  11  11   2     2658.15     2486.55    133.26 o 
  12  11   2      906.72     1033.74     78.05 o 
  13  11   2      253.80      195.82     65.61 o 
  14  11   2     1301.40     1491.46    189.23 o 
  15  11   2      730.59      648.08    124.83 o 
  16  11   2       39.45      -20.96     93.95 o 
  17  11   2      108.78       12.79     92.62 o 
  18  11   2      164.49      144.82    103.83 o 
  19  11   2       55.78      151.36    109.72 o 
  20  11   2       60.13      -12.71     96.07 o 
   0  12   2     4578.76     5078.07    177.21 o 
   1  12   2     3142.88     3147.56    100.86 o 
   2  12   2      897.17      977.48     77.92 o 
   3  12   2    11359.44    10961.04    336.15 o 
   4  12   2      457.22      458.76     65.89 o 
   5  12   2     1521.30     1376.11     92.81 o 
   6  12   2      634.57      599.81     73.77 o 
   7  12   2     2494.97     2616.06    125.35 o 
   8  12   2      107.77       93.05     59.63 o 
   9  12   2     1595.39     1625.34    107.44 o 
  10  12   2      823.86      735.27     68.53 o 
  11  12   2      363.95      291.36     53.96 o 
  12  12   2      169.61      148.83     64.82 o 
  13  12   2      588.10      549.06    191.50 o 
  14  12   2      200.38      240.29    150.54 o 
  15  12   2      102.80       62.01     90.73 o 
  16  12   2      288.35      293.25    113.95 o 
  17  12   2      630.39      660.06    130.06 o 
  18  12   2        5.09       79.81    102.04 o 
  19  12   2      390.29      354.88    121.54 o 
   1  13   2     2265.03     2201.20     91.80 o 
   2  13   2      111.33       96.08     44.61 o 
   3  13   2     2734.31     2536.55    123.61 o 
   4  13   2     1697.14     1715.88    108.05 o 
   5  13   2     1376.67     1603.55    106.08 o 
   6  13   2       41.93        8.65     50.29 o 
   7  13   2     1090.88     1072.88    104.86 o 
   8  13   2      370.84      391.63     76.40 o 
   9  13   2     3906.82     4173.22    219.54 o 
  10  13   2      120.49      120.07     65.73 o 
  11  13   2     2725.76     2970.28    144.15 o 
  12  13   2       73.30      110.57    106.48 o 
  13  13   2       31.59       20.38    154.88 o 
  14  13   2        4.58       57.93     99.91 o 
  15  13   2      507.59      251.85    118.86 o 
  16  13   2      203.64      117.11    107.77 o 
  17  13   2      843.18      721.95    138.67 o 
  18  13   2        1.76      -66.32    100.63 o 
  19  13   2       56.82       13.41    109.67 o 
   0  14   2     5482.32     5371.52    197.03 o 
   1  14   2      445.89      463.31     57.62 o 
   2  14   2      135.14      173.81     64.43 o 
   3  14   2     5484.50     4875.74    225.29 o 
   4  14   2      138.80      112.42     58.25 o 
   5  14   2      119.67      142.64     63.93 o 
   6  14   2      460.84      613.21    167.89 o 
   7  14   2     2074.37     2108.67    123.91 o 
   8  14   2      434.09      419.42     79.42 o 
   9  14   2      684.97      707.91     88.90 o 
  10  14   2      231.13      213.49     71.01 o 
  11  14   2        1.25      -44.63    100.94 o 
  12  14   2      225.67      337.36    109.73 o 
  13  14   2     2057.12     2417.01    236.89 o 
  14  14   2      212.16      269.41    108.71 o 
  15  14   2       47.59       85.43    107.65 o 
  16  14   2      128.54      100.53    110.01 o 
  17  14   2      118.55      199.07    119.41 o 
  18  14   2       33.59      -73.25     98.30 o 
   1  15   2     3284.01     3207.99    143.62 o 
   2  15   2      935.30      762.30     86.86 o 
   3  15   2      302.72      251.76     67.05 o 
   4  15   2      990.27      870.26     89.43 o 
   5  15   2     1415.99     1327.17    104.58 o 
   6  15   2     1472.75     1528.79    112.03 o 
   7  15   2      422.08      628.63     84.29 o 
   8  15   2      346.91      355.69     81.17 o 
   9  15   2      254.30      395.78     80.41 o 
  10  15   2      327.22      247.61    112.44 o 
  11  15   2      361.86      402.39    123.40 o 
  12  15   2      416.08      443.76    124.02 o 
  13  15   2       70.99       75.16    114.43 o 
  14  15   2      960.90     1282.57    167.37 o 
  15  15   2      411.69      676.08    308.15 o 
  16  15   2       32.16      -51.75    116.09 o 
  17  15   2       89.28       50.45    147.89 o 
   0  16   2     3405.73     3216.67    268.23 o 
   1  16   2      298.81      363.28     93.64 o 
   2  16   2      273.35      263.42     72.98 o 
   3  16   2       93.69      135.05     65.92 o 
   4  16   2      375.80      392.16     72.48 o 
   5  16   2      373.69      368.51     76.03 o 
   6  16   2      649.18      607.61     89.03 o 
   7  16   2      539.97      442.23     79.95 o 
   8  16   2       63.15        5.50     68.61 o 
   9  16   2      486.60      698.80    110.12 o 
  10  16   2     1801.44     1950.27    180.25 o 
  11  16   2      408.15      437.10    121.20 o 
  12  16   2      189.81       98.80    117.65 o 
  13  16   2      213.49      303.93    116.01 o 
  14  16   2      132.12       46.96    104.43 o 
  15  16   2      337.09      332.34    130.48 o 
  16  16   2      428.28      430.18    123.25 o 
   1  17   2       79.97       81.71     84.05 o 
   2  17   2     2225.12     2060.90    165.97 o 
   3  17   2      180.48       63.85     69.89 o 
   4  17   2      818.24      715.01     92.34 o 
   5  17   2      249.20      239.56     72.58 o 
   6  17   2      106.28       49.97     68.25 o 
   7  17   2       66.65      -26.93     62.74 o 
   8  17   2     1075.66     1139.42    113.69 o 
   9  17   2      116.59       95.94    114.13 o 
  10  17   2       32.82       14.77    110.94 o 
  11  17   2       31.12       42.39    104.87 o 
  12  17   2      543.60      549.99    127.18 o 
  13  17   2        4.17      -53.88    118.05 o 
  14  17   2      203.87      245.48    132.14 o 
  15  17   2       24.35       38.17    111.64 o 
   0  18   2      691.29      641.03    161.96 o 
   1  18   2       63.87      -48.11     76.65 o 
   2  18   2      217.77      220.81     92.36 o 
   3  18   2       36.91       27.30     78.12 o 
   4  18   2      867.93     1005.63    104.28 o 
   5  18   2      119.20       99.16     72.83 o 
   6  18   2     1261.89     1184.38    123.75 o 
   7  18   2      143.12      164.13     75.51 o 
   8  18   2      495.00      627.73    129.13 o 
   9  18   2       88.97      -68.64    117.13 o 
  10  18   2      607.63      692.39    147.33 o 
  11  18   2       14.28      -54.82    110.87 o 
  12  18   2      985.23     1382.57    205.94 o 
  13  18   2       59.74       57.80    163.18 o 
  14  18   2      197.17      144.03    119.50 o 
   1  19   2      501.78      346.65    102.38 o 
   2  19   2      677.78      641.05    117.79 o 
   3  19   2      281.00      167.56     98.99 o 
   4  19   2      633.86      453.37    114.89 o 
   5  19   2     1033.52     1002.83    118.00 o 
   6  19   2      130.22      173.33     83.23 o 
   7  19   2       56.69       -5.63     77.53 o 
   8  19   2      718.38      731.23    132.36 o 
   9  19   2      201.57      308.61    122.43 o 
  10  19   2       11.57       34.00    108.35 o 
  11  19   2      101.05      -29.96    110.24 o 
  12  19   2      159.83      188.86    128.83 o 
  13  19   2        5.70      -38.64    115.98 o 
   0  20   2      495.79      579.68    169.32 o 
   1  20   2      328.42      243.66    101.93 o 
   2  20   2       81.73       71.97     89.17 o 
   3  20   2      283.77      320.33    111.78 o 
   4  20   2      117.59        2.19     86.48 o 
   5  20   2       25.44      -46.45     86.52 o 
   6  20   2      180.65      210.75    155.73 o 
   7  20   2      469.32      437.02    213.58 o 
   8  20   2       51.39       93.50    174.13 o 
   9  20   2      578.75      666.67    143.06 o 
  10  20   2      151.09      232.82    119.98 o 
  11  20   2      171.57      122.88    236.80 o 
  12  20   2       17.62      -24.77    218.58 o 
   1  21   2      387.76      356.62    116.03 o 
   2  21   2       93.95        1.73     90.68 o 
   3  21   2       58.46       10.88     92.45 o 
   4  21   2       14.28      -77.11     95.91 o 
   5  21   2      672.12      644.81    129.93 o 
   6  21   2      518.71      513.99    182.34 o 
   7  21   2      137.42        8.31    150.82 o 
   8  21   2       12.23        6.53    204.52 o 
   9  21   2      140.88      185.09    157.14 o 
  10  21   2       16.52      -72.28    102.83 o 
   0  22   2      143.04      196.31    151.39 o 
   1  22   2       40.16      -80.03     93.00 o 
   2  22   2        3.71      -85.19     92.07 o 
   3  22   2      950.35      948.53    207.92 o 
   4  22   2       13.87      -50.53     90.65 o 
   5  22   2       30.21      -88.34    140.06 o 
   6  22   2        1.18     -108.91    147.42 o 
   7  22   2      203.99       36.62    150.82 o 
   1  23   2       60.40      -89.97     96.13 o 
   2  23   2       28.74     -113.74     96.93 o 
   3  23   2      136.30       29.71    102.21 o 
   2   0   3    38704.82    40975.76    578.17 o 
   4   0   3    15178.84    15970.19    231.65 o 
   6   0   3     2853.73     2941.14    115.62 o 
   8   0   3     7189.90     6699.68    167.17 o 
  10   0   3      269.67      294.52     70.43 o 
  12   0   3     6161.04     6041.85    300.51 o 
  14   0   3     2064.33     1885.91    196.88 o 
  16   0   3      251.60      161.20    117.03 o 
  18   0   3     2587.60     2336.10    227.46 o 
  20   0   3       78.16      -60.03    105.71 o 
  22   0   3       85.73       49.46    117.60 o 
   1   1   3     6039.16     6310.08    206.88 o 
   2   1   3     5757.27     6131.89    208.77 o 
   3   1   3      781.60      838.00     62.67 o 
   4   1   3     9008.46     9627.98    291.39 o 
   5   1   3     1180.04     1207.54     48.75 o 
   6   1   3     9117.37    10151.45    198.67 o 
   7   1   3      748.71      696.85     45.56 o 
   8   1   3      491.38      420.62     43.26 o 
   9   1   3     4509.46     5118.46    267.45 o 
  10   1   3     6945.39     7373.11    160.74 o 
  11   1   3     1455.12     1323.55     65.99 o 
  12   1   3     6564.49     6537.83    162.01 o 
  13   1   3      550.22      548.97     89.55 o 
  14   1   3     1780.42     1801.48    135.09 o 
  15   1   3      862.44      831.55    107.89 o 
  16   1   3     1582.91     1508.35    125.33 o 
  17   1   3      284.86      196.75     81.90 o 
  18   1   3       14.08       15.67     75.71 o 
  19   1   3      177.42      271.48     89.03 o 
  20   1   3      421.37      413.45    100.63 o 
  21   1   3       87.51      169.09     91.18 o 
  22   1   3      260.51      139.16     94.85 o 
   1   2   3    13724.46    14238.58    297.11 o 
   2   2   3     5904.22     6215.55    455.67 o 
   3   2   3       89.61       75.25     32.88 o 
   4   2   3     7950.61     8510.56    178.28 o 
   5   2   3    19617.03    19232.39    340.57 o 
   6   2   3     3254.28     3001.91    129.52 o 
   7   2   3     2611.41     2551.77     73.19 o 
   8   2   3     4323.78     4284.55    134.37 o 
   9   2   3      223.01      323.00     40.56 o 
  10   2   3      585.14      580.54     47.04 o 
  11   2   3     2438.57     2520.02    107.46 o 
  12   2   3     2552.15     2703.40    114.69 o 
  13   2   3      930.74     1059.98     86.75 o 
  14   2   3     2852.09     2743.17    171.39 o 
  15   2   3     2095.80     1878.62    139.32 o 
  16   2   3      222.02      146.57     83.69 o 
  17   2   3      123.75       26.21     73.37 o 
  18   2   3      171.51       64.90     81.19 o 
  19   2   3      115.03       72.84     79.34 o 
  20   2   3      262.27      171.83     88.98 o 
  21   2   3      557.09      574.39    109.82 o 
  22   2   3      195.14       46.91     83.29 o 
   0   3   3    12250.54    12917.45    270.31 o 
   1   3   3     2709.95     2731.50     75.38 o 
   2   3   3     4650.96     4544.88    210.47 o 
   3   3   3    11314.77    11767.84    207.66 o 
   4   3   3      554.14      705.52     63.53 o 
   5   3   3      570.86      498.61     53.53 o 
   6   3   3     1438.31     1385.03     49.81 o 
   7   3   3     9525.14     9555.69    129.29 o 
   8   3   3     1674.03     1561.57     81.03 o 
   9   3   3     7111.46     6588.01    277.17 o 
  10   3   3    10842.14    10118.94    298.91 o 
  11   3   3      317.57      317.16     62.12 o 
  12   3   3      638.86      485.09     70.38 o 
  13   3   3     4700.48     5000.49    155.60 o 
  14   3   3       78.77      136.14     65.93 o 
  15   3   3      301.68      357.99     91.44 o 
  16   3   3      691.69      551.22     94.60 o 
  17   3   3      742.80      797.24    125.24 o 
  18   3   3       82.60      209.12     86.70 o 
  19   3   3      525.40      381.06    121.18 o 
  20   3   3      336.61      372.58     97.89 o 
  21   3   3        2.10      -56.37     76.46 o 
  22   3   3       55.56        7.90     82.97 o 
   1   4   3    19327.74    19493.14    348.91 o 
   2   4   3      778.10      725.00     43.47 o 
   3   4   3     5385.37     5012.21    127.97 o 
   4   4   3    10484.79    11110.14    253.22 o 
   5   4   3    12844.71    13352.94    249.39 o 
   6   4   3     3876.75     3863.18     92.33 o 
   7   4   3     8075.35     8199.18    173.50 o 
   8   4   3     3123.09     2727.46    145.23 o 
   9   4   3     5659.27     5743.86    184.62 o 
  10   4   3      474.80      503.63     99.70 o 
  11   4   3     5454.16     5511.59    157.66 o 
  12   4   3      763.70      667.19     74.52 o 
  13   4   3      230.80      192.67     61.26 o 
  14   4   3      268.61      296.21     76.27 o 
  15   4   3      947.69     1262.78    156.95 o 
  16   4   3      136.89      241.32     88.49 o 
  17   4   3     1486.59     1455.35    135.11 o 
  18   4   3       82.44       75.79     81.27 o 
  19   4   3      433.69      471.17    103.79 o 
  20   4   3       33.12       19.52    100.33 o 
  21   4   3      279.75      181.79     90.97 o 
  22   4   3       44.95      -70.09     79.01 o 
   0   5   3     8519.99     9442.67    174.57 o 
   1   5   3     3524.65     3674.86     77.27 o 
   2   5   3     5699.10     5864.18    246.71 o 
   3   5   3    31762.87    33931.91    487.91 o 
   4   5   3      827.95      997.24     44.23 o 
   5   5   3     4881.38     4621.79    154.81 o 
   6   5   3     1502.38     1463.66    232.18 o 
   7   5   3     2857.29     2407.61    102.70 o 
   8   5   3     2539.85     2535.69    104.23 o 
   9   5   3      390.40      321.63     56.91 o 
  10   5   3     1040.96      831.26     79.34 o 
  11   5   3      203.31      117.83     55.75 o 
  12   5   3       79.58      172.09     61.30 o 
  13   5   3     5684.49     5482.16    291.33 o 
  14   5   3      147.07      180.68     60.61 o 
  15   5   3      140.22      101.16     70.45 o 
  16   5   3      462.05      400.32     94.90 o 
  17   5   3     1210.66     1252.74    130.00 o 
  18   5   3       28.81     -110.84     73.89 o 
  19   5   3     1082.17      815.66    127.51 o 
  20   5   3       48.18       58.73     82.83 o 
  21   5   3       36.38       45.93     82.96 o 
  22   5   3        9.47       65.50    136.66 o 
   1   6   3     5729.75     6051.47    102.77 o 
   2   6   3     1041.31     1075.43     46.74 o 
   3   6   3      678.90      671.32     41.57 o 
   4   6   3     2636.07     2849.23    122.96 o 
   5   6   3    12741.56    13445.05    462.27 o 
   6   6   3     7506.81     7085.85    201.29 o 
   7   6   3     2246.99     2211.83    187.91 o 
   8   6   3     3224.99     3018.55    119.34 o 
   9   6   3     5180.16     5048.46    255.66 o 
  10   6   3     1765.64     1547.86     96.51 o 
  11   6   3     4563.51     4766.10    278.27 o 
  12   6   3      656.18      887.87     84.50 o 
  13   6   3       43.63      156.07     72.64 o 
  14   6   3     1760.74     1632.39    107.15 o 
  15   6   3     1002.03      773.44     85.05 o 
  16   6   3      655.04      657.64     88.36 o 
  17   6   3      770.40      660.57    108.33 o 
  18   6   3       55.99      130.84     87.42 o 
  19   6   3      128.53       57.76     86.22 o 
  20   6   3      252.00      219.74     95.82 o 
  21   6   3      269.25      290.31    156.29 o 
  22   6   3       90.53      171.39    146.67 o 
   0   7   3    11611.30    12476.08    208.83 o 
   1   7   3     6385.14     5866.69    114.73 o 
   2   7   3     1422.19     1399.10     53.37 o 
   3   7   3      969.19     1007.72     45.08 o 
   4   7   3      531.64      494.67     82.77 o 
   5   7   3      947.45      998.60    102.03 o 
   6   7   3    10732.00    10755.56    544.57 o 
   7   7   3     2484.28     2462.64    140.63 o 
   8   7   3     2494.25     2625.27    115.39 o 
   9   7   3     3253.95     3368.87    131.85 o 
  10   7   3     3850.14     3430.38    134.90 o 
  11   7   3     1396.78     1328.11     96.63 o 
  12   7   3      386.23      423.99     69.37 o 
  13   7   3      362.07      297.20     66.98 o 
  14   7   3      452.94      316.13     68.04 o 
  15   7   3      405.78      478.64     91.86 o 
  16   7   3     1405.94     1591.67    117.49 o 
  17   7   3      351.90      291.58     98.12 o 
  18   7   3      110.75      133.14     87.20 o 
  19   7   3      305.95      390.49     99.35 o 
  20   7   3      668.58      575.34    179.32 o 
  21   7   3       66.09       23.97    141.19 o 
   1   8   3     1727.14     1903.95     64.63 o 
   2   8   3     9950.33     9495.06    158.76 o 
   3   8   3     1392.37     1359.10     53.61 o 
   4   8   3     2184.04     1893.80     92.37 o 
   5   8   3     5036.24     4706.03    217.60 o 
   6   8   3     4134.46     4255.58    240.39 o 
   7   8   3     2136.79     1933.96    131.50 o 
   8   8   3    11851.82    11503.18   1061.68 o 
   9   8   3     1062.86     1049.90     86.74 o 
  10   8   3      539.57      431.14     70.00 o 
  11   8   3      368.12      310.80     66.01 o 
  12   8   3     1487.03     1674.29    108.32 o 
  13   8   3      339.91      336.21     68.75 o 
  14   8   3     1667.72     1749.67    112.80 o 
  15   8   3      726.21      594.79     82.18 o 
  16   8   3        4.51       10.54     62.44 o 
  17   8   3       22.01       21.79     69.36 o 
  18   8   3     1308.48     1365.42    138.07 o 
  19   8   3      132.68      135.91    146.10 o 
  20   8   3      111.88      -19.63    141.00 o 
  21   8   3      101.88      186.50    148.37 o 
   0   9   3     1273.96     1110.48    114.77 o 
   1   9   3      352.37      370.53     39.82 o 
   2   9   3     6939.25     6974.95    234.05 o 
   3   9   3     3281.75     3556.18     85.40 o 
   4   9   3     8806.98     8557.86    278.69 o 
   5   9   3     3436.90     3382.15    127.48 o 
   6   9   3     5229.09     5489.13    159.62 o 
   7   9   3     1009.77      883.12     78.57 o 
   8   9   3      817.77     1053.75    114.25 o 
   9   9   3      498.07      511.26     76.92 o 
  10   9   3     1793.00     1791.16    116.61 o 
  11   9   3       21.38       23.27     55.21 o 
  12   9   3     2208.65     1903.03    177.40 o 
  13   9   3       90.51       68.84     61.27 o 
  14   9   3      992.34      945.32     94.93 o 
  15   9   3      156.72      197.53     75.48 o 
  16   9   3     1203.05     1052.67    127.95 o 
  17   9   3       76.44       27.30     76.97 o 
  18   9   3        7.54       62.48    147.23 o 
  19   9   3       86.21       96.46    147.99 o 
  20   9   3      214.42       27.18    132.89 o 
   1  10   3      789.52      901.13     62.61 o 
   2  10   3    10336.20    10737.33    225.01 o 
   3  10   3     3188.74     3250.52     86.89 o 
   4  10   3     3044.31     2786.58    120.10 o 
   5  10   3     4428.78     4336.97    145.15 o 
   6  10   3      639.56      448.40     72.13 o 
   7  10   3      224.83      217.06     60.36 o 
   8  10   3     6895.45     6983.80    191.92 o 
   9  10   3      936.24      916.65     87.89 o 
  10  10   3      618.72      565.76     79.52 o 
  11  10   3      675.34      609.97     79.89 o 
  12  10   3      881.92      630.19     85.52 o 
  13  10   3       38.02       -6.39     60.23 o 
  14  10   3      666.74      812.97     90.26 o 
  15  10   3      493.55      521.35     83.26 o 
  16  10   3      395.62      437.28     80.53 o 
  17  10   3       36.64       39.34     94.46 o 
  18  10   3     1359.30     1404.69    157.62 o 
  19  10   3       36.73      -37.94    131.75 o 
  20  10   3       42.47      -24.16    132.51 o 
   0  11   3     6256.19     5918.47    179.54 o 
   1  11   3     5356.30     5429.11    202.56 o 
   2  11   3      696.83      598.70     52.89 o 
   3  11   3      644.41      675.58     79.19 o 
   4  11   3     2690.85     2426.79    110.38 o 
   5  11   3     1149.58     1168.35     90.17 o 
   6  11   3     1391.08     1486.08     96.96 o 
   7  11   3     2722.22     2613.30    179.54 o 
   8  11   3      600.07      625.01     80.21 o 
   9  11   3     2048.13     2465.09    129.66 o 
  10  11   3     2405.83     2419.71    108.77 o 
  11  11   3     1004.45      804.68     75.25 o 
  12  11   3      445.46      538.33     87.21 o 
  13  11   3      538.32      392.69     78.29 o 
  14  11   3       48.43       95.01     62.79 o 
  15  11   3      625.00      564.83    116.88 o 
  16  11   3      587.07      616.19    126.15 o 
  17  11   3      234.99      246.74    102.97 o 
  18  11   3       32.11       64.67     94.36 o 
  19  11   3      196.62      127.60    146.67 o 
  20  11   3      140.77      134.21    146.29 o 
   1  12   3     8281.27     8220.07    193.88 o 
   2  12   3      572.03      576.75     69.78 o 
   3  12   3      213.86      113.49     54.00 o 
   4  12   3     1259.60     1297.87     91.04 o 
   5  12   3     3884.70     3910.93    172.67 o 
   6  12   3     2499.44     2530.23    122.28 o 
   7  12   3     1098.48      903.80     87.09 o 
   8  12   3      346.58      329.90     70.82 o 
   9  12   3      917.53     1106.16     98.91 o 
  10  12   3      895.68      971.87     79.29 o 
  11  12   3     1002.78      914.98     78.15 o 
  12  12   3      265.29      158.33     55.09 o 
  13  12   3      135.03      181.73     61.76 o 
  14  12   3      169.72      119.32     95.00 o 
  15  12   3      971.56     1054.45    149.60 o 
  16  12   3      296.82      233.59    127.89 o 
  17  12   3      259.92      244.11    116.19 o 
  18  12   3       12.34      -88.33     96.98 o 
  19  12   3      104.01      129.50    126.38 o 
   0  13   3      733.82      870.78     94.41 o 
   1  13   3      852.00      787.21     79.50 o 
   2  13   3     1254.74     1267.37    114.34 o 
   3  13   3     5698.39     5682.00    173.74 o 
   4  13   3      122.86      144.97     62.02 o 
   5  13   3       99.49       87.54     56.20 o 
   6  13   3      205.44      252.67     62.61 o 
   7  13   3     2594.08     2469.88    128.25 o 
   8  13   3      215.66      193.27     64.29 o 
   9  13   3      954.01      912.44     96.91 o 
  10  13   3      516.92      612.50     89.51 o 
  11  13   3      168.76      146.22     65.09 o 
  12  13   3      227.18      186.71     60.04 o 
  13  13   3     2848.80     3044.17    231.42 o 
  14  13   3       78.91       47.76    103.78 o 
  15  13   3      173.86      288.70    112.30 o 
  16  13   3        6.12       -8.06    109.52 o 
  17  13   3      173.03       85.77    103.69 o 
  18  13   3       19.51       45.53    103.18 o 
   1  14   3     4906.86     5283.53    227.65 o 
   2  14   3      459.49      611.22     84.05 o 
   3  14   3      941.16      755.83     83.62 o 
   4  14   3     1874.56     1883.32    154.55 o 
   5  14   3     1007.27      999.33     93.34 o 
   6  14   3      464.52      262.80     69.91 o 
   7  14   3     1428.94     1636.39    112.85 o 
   8  14   3       64.30      122.42     64.66 o 
   9  14   3     1168.46      989.04     98.48 o 
  10  14   3      293.82      265.84     76.93 o 
  11  14   3      985.04     1007.66    103.07 o 
  12  14   3      352.70      345.70    146.01 o 
  13  14   3        8.94       55.42     97.51 o 
  14  14   3      181.64       75.15     98.78 o 
  15  14   3      588.45      516.03    232.55 o 
  16  14   3      112.11      131.47    111.54 o 
  17  14   3      305.63      186.24    191.97 o 
  18  14   3       77.53      -71.47    127.79 o 
   0  15   3     2940.51     2540.34    239.35 o 
   1  15   3     1368.91     1167.62    133.64 o 
   2  15   3       34.51       10.40     59.70 o 
   3  15   3     2032.00     2254.76    124.29 o 
   4  15   3      385.11      260.20     69.45 o 
   5  15   3      426.10      411.64     73.57 o 
   6  15   3      245.80      214.70     65.97 o 
   7  15   3      579.93      486.42     80.82 o 
   8  15   3      349.67      375.12     78.85 o 
   9  15   3      187.54      110.13     67.83 o 
  10  15   3     1505.14     1757.35    177.96 o 
  11  15   3      267.56      284.76     85.07 o 
  12  15   3      246.39      241.66    109.06 o 
  13  15   3      502.72      291.18    117.40 o 
  14  15   3       41.14       83.49    111.23 o 
  15  15   3        4.87     -121.59     91.42 o 
  16  15   3      307.45      301.71    134.97 o 
  17  15   3      159.26       93.76    115.58 o 
   1  16   3       52.23       36.91     75.21 o 
   2  16   3     1000.67     1087.32    126.00 o 
   3  16   3      203.40      145.97     78.32 o 
   4  16   3      613.50      524.37     80.92 o 
   5  16   3     1547.77     1668.77    118.71 o 
   6  16   3      606.77      801.00     94.45 o 
   7  16   3        2.19      -51.24     64.95 o 
   8  16   3     1279.35     1339.31    112.98 o 
   9  16   3      364.10      428.59     87.78 o 
  10  16   3      490.40      393.81     90.40 o 
  11  16   3      612.69      727.29    131.93 o 
  12  16   3      575.37      577.93    163.28 o 
  13  16   3       53.94      -58.09    146.38 o 
  14  16   3      372.03      535.40    140.02 o 
  15  16   3      194.22      284.77    132.09 o 
  16  16   3       55.77       -3.45    118.91 o 
   0  17   3     2602.30     2106.57    246.14 o 
   1  17   3      156.44      104.93     88.91 o 
   2  17   3     1097.17     1104.46    273.99 o 
   3  17   3       55.22       16.29     78.54 o 
   4  17   3      804.96      530.12    101.66 o 
   5  17   3      130.13      104.69     68.92 o 
   6  17   3     1214.59     1091.98    155.50 o 
   7  17   3       18.05       33.46     70.18 o 
   8  17   3      177.48      263.15     81.68 o 
   9  17   3       33.20      105.76     79.61 o 
  10  17   3      477.39      491.14    133.00 o 
  11  17   3      289.46      320.04    121.79 o 
  12  17   3      291.14      105.58    152.42 o 
  13  17   3       73.81       76.21    108.67 o 
  14  17   3      268.81      301.43    121.23 o 
  15  17   3       63.23       52.36    116.29 o 
   1  18   3       24.72       -3.81     83.34 o 
   2  18   3     1441.16     1343.80    146.64 o 
   3  18   3      154.79      169.88     91.65 o 
   4  18   3      218.55       94.88     88.10 o 
   5  18   3      103.93       90.02     80.72 o 
   6  18   3      445.43      532.87     99.97 o 
   7  18   3       28.30      118.02     82.56 o 
   8  18   3     1843.14     2004.62    142.22 o 
   9  18   3       27.50      -19.32     75.72 o 
  10  18   3       35.17      -78.05    107.42 o 
  11  18   3       37.74      -60.63    107.74 o 
  12  18   3      490.62      492.81    188.38 o 
  13  18   3       21.56     -161.31    111.81 o 
  14  18   3      178.02      269.19    132.95 o 
   0  19   3      266.47      288.80    143.84 o 
   1  19   3      719.08      617.51    116.79 o 
   2  19   3      484.04      436.60    113.70 o 
   3  19   3      514.34      314.64    105.77 o 
   4  19   3      466.30      573.68    119.77 o 
   5  19   3      172.65      139.44     98.08 o 
   6  19   3      581.76      480.61    118.53 o 
   7  19   3       98.26       68.81     77.52 o 
   8  19   3       78.62      126.00     79.90 o 
   9  19   3      276.38      178.94    111.61 o 
  10  19   3      207.76      158.24    116.46 o 
  11  19   3       79.19       48.61    116.89 o 
  12  19   3      122.71       28.23    176.21 o 
   1  20   3      144.81      122.72     95.96 o 
   2  20   3      321.64      159.86     98.63 o 
   3  20   3       55.39       79.71     95.80 o 
   4  20   3      454.19      446.72    117.19 o 
   5  20   3     1264.60     1220.23    211.69 o 
   6  20   3      147.16       76.32     91.70 o 
   7  20   3        2.26      -20.66     82.67 o 
   8  20   3       59.15     -166.68    134.02 o 
   9  20   3      137.96       71.69    100.27 o 
  10  20   3        1.78       10.82    140.25 o 
  11  20   3      293.13      240.47    209.24 o 
   0  21   3      356.94      423.58    154.97 o 
   1  21   3      181.90        5.15     90.91 o 
   2  21   3      127.52      207.90     99.41 o 
   3  21   3      653.71      515.59    122.79 o 
   4  21   3       57.12      -19.69     92.86 o 
   5  21   3        3.18      -16.76    123.45 o 
   6  21   3       16.89      -26.21     95.63 o 
   7  21   3      383.73      286.35    170.64 o 
   8  21   3       61.36      -44.17    142.14 o 
   1  22   3      504.36      369.26    116.77 o 
   2  22   3       19.36       46.61     95.30 o 
   3  22   3       67.77      -98.90     84.86 o 
   4  22   3       41.49      -18.73     98.15 o 
   5  22   3      253.60      106.90    103.10 o 
   6  22   3       26.97     -151.39    132.51 o 
   4   0   4    13518.31    12188.27    354.11 o 
   6   0   4    22404.98    21223.83    309.43 o 
   8   0   4     3612.60     3627.48    137.48 o 
  10   0   4     7008.50     6656.51    189.43 o 
  12   0   4     6103.61     5575.23    299.56 o 
  14   0   4     1493.70     1326.80    174.79 o 
  16   0   4     1107.65     1267.72    183.10 o 
  18   0   4       79.76       75.88    116.09 o 
  20   0   4      891.98      891.33    178.94 o 
  22   0   4      134.66      115.71    131.75 o 
   1   1   4     3002.85     3188.73    176.68 o 
   2   1   4    16782.80    18457.19    416.59 o 
   3   1   4     3459.57     3258.95    180.08 o 
   4   1   4     4244.42     4933.96    128.07 o 
   5   1   4     6766.67     6915.78    142.06 o 
   6   1   4     7531.20     8039.82    133.78 o 
   7   1   4     1144.17     1063.42     57.30 o 
   8   1   4     6367.37     6226.47    123.59 o 
   9   1   4     3553.51     3452.84     97.81 o 
  10   1   4      712.39      655.49     73.21 o 
  11   1   4     1082.26     1083.98     86.91 o 
  12   1   4     4423.88     4697.72    370.91 o 
  13   1   4        1.62       18.25     86.80 o 
  14   1   4     2758.90     2719.83    166.81 o 
  15   1   4      442.50      487.14     95.28 o 
  16   1   4      128.03       77.14     82.16 o 
  17   1   4      393.69      343.32     95.74 o 
  18   1   4      972.27     1055.28    125.06 o 
  19   1   4       75.27      104.54     82.61 o 
  20   1   4       58.24       38.28     90.98 o 
  21   1   4      121.66      105.79     96.74 o 
  22   1   4      196.04       82.20     90.40 o 
   0   2   4    16463.83    16862.73    370.54 o 
   1   2   4     3664.57     4277.31    195.56 o 
   2   2   4     4633.02     4845.48    211.60 o 
   3   2   4    22268.27    23776.73    362.04 o 
   4   2   4     5708.05     6060.41    169.90 o 
   5   2   4     3157.02     3535.01    111.37 o 
   6   2   4     2935.34     3287.56     87.37 o 
   7   2   4     5546.65     5591.04    195.66 o 
   8   2   4      209.12      109.23     39.31 o 
   9   2   4     3843.48     3643.93    127.90 o 
  10   2   4     6814.68     6948.22    228.65 o 
  11   2   4      739.87      608.79    117.07 o 
  12   2   4     1736.30     1714.43    110.27 o 
  13   2   4     1691.16     1519.68    130.53 o 
  14   2   4      836.69      784.92    114.64 o 
  15   2   4      600.69      660.41    106.07 o 
  16   2   4     1314.36     1340.19    178.10 o 
  17   2   4      723.12      791.24    111.99 o 
  18   2   4        3.86       15.60     83.94 o 
  19   2   4      562.33      509.27    105.39 o 
  20   2   4      189.31      151.25     88.26 o 
  21   2   4       13.80      -25.59     79.58 o 
  22   2   4      144.14      124.39    136.85 o 
   1   3   4    15693.01    18985.72    273.07 o 
   2   3   4     6297.37     6481.08    209.81 o 
   3   3   4      618.67      639.76     84.47 o 
   4   3   4     4668.62     4636.54    153.82 o 
   5   3   4     8857.73     9743.02    222.11 o 
   6   3   4     7567.35     7922.60    274.23 o 
   7   3   4     3196.55     3291.73     85.86 o 
   8   3   4     2974.12     2767.13    146.85 o 
   9   3   4     3666.58     3511.19    139.65 o 
  10   3   4      106.85      170.85     55.40 o 
  11   3   4     4442.89     4162.39    197.73 o 
  12   3   4     1831.55     1745.79    107.34 o 
  13   3   4       26.16      -16.96     63.78 o 
  14   3   4     1100.96      985.19    114.46 o 
  15   3   4     2074.42     2286.24    157.82 o 
  16   3   4       11.12       11.90     74.21 o 
  17   3   4      488.68      548.29    107.85 o 
  18   3   4      609.58      538.23    107.61 o 
  19   3   4      300.89      282.72     93.85 o 
  20   3   4       66.53       96.65     88.16 o 
  21   3   4      232.20      204.42    132.04 o 
   0   4   4     7800.78     8596.15    249.16 o 
   1   4   4    14411.11    15604.06    548.84 o 
   2   4   4       67.35      167.57     42.27 o 
   3   4   4    19286.17    19630.32    229.55 o 
   4   4   4     1794.25     1870.92    155.63 o 
   5   4   4      688.05      609.36     75.23 o 
   6   4   4     1622.05     1514.98     89.01 o 
   7   4   4     9758.71    10086.36    144.97 o 
   8   4   4     1754.76     1775.12     97.45 o 
   9   4   4     8390.73     8195.59    330.39 o 
  10   4   4      615.59      531.97     70.06 o 
  11   4   4     1784.48     1671.18    103.55 o 
  12   4   4     1035.16     1029.36     89.89 o 
  13   4   4     2753.36     2626.63    129.48 o 
  14   4   4       58.15       88.08     79.66 o 
  15   4   4      761.16     1022.48    128.20 o 
  16   4   4       58.37       68.84     82.92 o 
  17   4   4      981.01      956.77    122.70 o 
  18   4   4      213.87      249.95     96.37 o 
  19   4   4      595.29      653.17    114.88 o 
  20   4   4       98.18       -1.26     81.09 o 
  21   4   4       21.18       52.22     86.54 o 
   1   5   4    14466.90    17065.10    409.95 o 
   2   5   4     6631.89     7076.52    154.59 o 
   3   5   4     3140.38     3214.38     94.17 o 
   4   5   4     3092.62     3102.80    105.77 o 
   5   5   4     9410.30    10592.28    317.32 o 
   6   5   4      315.12      380.05     74.72 o 
   7   5   4      608.81      505.42     63.51 o 
   8   5   4     1963.34     1876.59    116.55 o 
   9   5   4     5726.82     5219.73    160.69 o 
  10   5   4      323.48      320.29     69.64 o 
  11   5   4     3651.55     3461.88    141.30 o 
  12   5   4       51.68      -16.39     56.44 o 
  13   5   4      147.92      138.89     62.06 o 
  14   5   4      306.23      405.65     76.52 o 
  15   5   4     3058.01     2980.01    333.16 o 
  16   5   4      248.92      288.44    101.79 o 
  17   5   4      867.26      717.37    118.42 o 
  18   5   4       89.26       61.56     90.61 o 
  19   5   4       70.93      -21.36     82.92 o 
  20   5   4        6.14       13.69     84.49 o 
  21   5   4      750.80      683.59    120.73 o 
   0   6   4    11625.06    11828.63    225.41 o 
   1   6   4     1647.46     1445.63     63.00 o 
   2   6   4     1490.80     1598.26     73.34 o 
   3   6   4    16393.73    18183.99    844.47 o 
   4   6   4     8015.66     8420.15    246.15 o 
   5   6   4     2362.51     2419.26     82.20 o 
   6   6   4     5006.48     5567.82    191.81 o 
   7   6   4     7029.39     6688.42    426.60 o 
   8   6   4      812.61      928.74    109.95 o 
   9   6   4     3647.66     3418.69    200.76 o 
  10   6   4     1088.29     1020.34     88.88 o 
  11   6   4      645.57      725.70     80.16 o 
  12   6   4     2863.77     2784.75    178.54 o 
  13   6   4     2572.85     2730.04    134.99 o 
  14   6   4      545.76      593.72    103.50 o 
  15   6   4      364.62      303.43     89.30 o 
  16   6   4      282.21      298.54     89.32 o 
  17   6   4      372.08      279.66    101.24 o 
  18   6   4        6.31      -36.94     87.43 o 
  19   6   4      322.69      127.79     95.32 o 
  20   6   4      257.87      267.03     99.75 o 
  21   6   4       28.12       12.65    111.93 o 
   1   7   4     3103.30     2673.39     80.50 o 
   2   7   4    11854.04    12486.55    162.19 o 
   3   7   4     2364.40     2621.77     90.02 o 
   4   7   4     4984.57     5114.39    151.20 o 
   5   7   4     5071.14     5819.44    515.22 o 
   6   7   4     8337.70     8453.16    601.67 o 
   7   7   4     1159.59     1138.62    109.10 o 
   8   7   4     3952.09     3499.64    139.93 o 
   9   7   4     1578.55     1256.60     94.60 o 
  10   7   4      173.22      187.79     73.94 o 
  11   7   4      612.03      870.53     90.92 o 
  12   7   4     2438.14     2173.10    126.02 o 
  13   7   4       53.84       30.77     60.31 o 
  14   7   4      836.72      718.44    131.08 o 
  15   7   4      474.59      413.67     86.38 o 
  16   7   4      187.84      154.79     82.97 o 
  17   7   4      484.10      437.33    108.79 o 
  18   7   4     1063.79     1122.70    214.34 o 
  19   7   4      151.44      214.91     93.58 o 
  20   7   4      105.95      100.39     89.28 o 
   0   8   4    12543.67    13906.66    250.55 o 
   1   8   4      575.40      621.14     48.65 o 
   2   8   4     4947.26     5655.84    150.61 o 
   3   8   4     3046.21     3512.63     88.20 o 
   4   8   4     8085.10     8041.96    375.92 o 
   5   8   4     1153.72     1032.65    135.06 o 
   6   8   4     8159.14     8233.11    695.87 o 
   7   8   4      149.00      179.87     69.01 o 
   8   8   4      153.87       82.60     66.32 o 
   9   8   4      795.00      587.36     78.79 o 
  10   8   4     5188.83     5061.22    222.05 o 
  11   8   4      676.62      506.05     80.31 o 
  12   8   4      649.64      539.16     82.21 o 
  13   8   4      257.10      198.24     64.36 o 
  14   8   4      400.71      351.97     74.75 o 
  15   8   4      387.61      317.19     86.77 o 
  16   8   4     1300.25     1179.76    130.20 o 
  17   8   4      178.89      204.96     87.10 o 
  18   8   4       47.07       41.14     93.65 o 
  19   8   4       66.81       76.85     94.06 o 
  20   8   4      378.08      397.53    176.87 o 
   1   9   4     2292.77     2641.65     93.71 o 
   2   9   4     6759.25     7315.38    129.55 o 
   3   9   4     1244.76     1142.91     82.98 o 
   4   9   4     3385.47     3626.92    199.79 o 
   5   9   4       42.93       12.27     62.55 o 
   6   9   4     5792.31     5527.30    202.88 o 
   7   9   4      472.49      501.32     99.45 o 
   8   9   4     7780.67     7936.65    676.05 o 
   9   9   4      999.62      723.08     86.91 o 
  10   9   4      661.92      539.95     76.21 o 
  11   9   4      442.43      398.11     74.75 o 
  12   9   4      736.05      686.24     85.83 o 
  13   9   4      136.19       86.48     63.14 o 
  14   9   4     1353.19     1385.36    119.83 o 
  15   9   4       26.36      -91.56     61.19 o 
  16   9   4      239.88      193.07     73.15 o 
  17   9   4      111.71       85.82     86.35 o 
  18   9   4      842.72      914.34    136.06 o 
  19   9   4       35.44      -79.85    141.19 o 
  20   9   4       85.86       37.19    150.82 o 
   0  10   4     9598.23    10008.39    223.89 o 
   1  10   4     1835.71     1774.70     74.97 o 
   2  10   4      338.14      321.05     59.40 o 
   3  10   4     2150.52     2201.69    138.54 o 
   4  10   4     3001.04     3054.73    126.45 o 
   5  10   4     1079.21     1105.58     89.66 o 
   6  10   4     4378.80     4054.04    152.01 o 
   7  10   4     1658.87     1656.08    132.83 o 
   8  10   4     1191.22     1084.93     94.83 o 
   9  10   4      800.10      886.32    118.09 o 
  10  10   4     2011.27     1788.32    156.88 o 
  11  10   4      323.86      455.98     78.75 o 
  12  10   4     1013.11     1049.26     99.79 o 
  13  10   4      651.22      553.02     84.83 o 
  14  10   4      363.77      411.74     81.11 o 
  15  10   4       47.19       46.28     70.30 o 
  16  10   4     1021.12     1044.80    139.35 o 
  17  10   4      114.80       28.86     67.69 o 
  18  10   4       13.98      -31.33    151.39 o 
  19  10   4       78.18       63.80    156.48 o 
   1  11   4     4460.65     4384.90    139.24 o 
   2  11   4     2653.84     2678.63    115.87 o 
   3  11   4     1022.58      901.46     81.44 o 
   4  11   4     1906.87     1743.76    104.21 o 
   5  11   4     3389.74     3464.96    142.11 o 
   6  11   4     1428.98     1756.37    108.54 o 
   7  11   4      989.01     1098.56     98.11 o 
   8  11   4     2275.78     2910.39    260.12 o 
   9  11   4     1676.13     1703.35    114.17 o 
  10  11   4      382.45      522.59     70.04 o 
  11  11   4      602.57      473.85     81.33 o 
  12  11   4      402.02      322.90     76.76 o 
  13  11   4        2.96      -42.87     65.09 o 
  14  11   4      332.11      315.91     85.16 o 
  15  11   4      725.52      789.47     97.58 o 
  16  11   4      207.18      255.18     81.60 o 
  17  11   4      334.89      228.91    113.73 o 
  18  11   4      306.66      300.32    169.32 o 
  19  11   4       65.54       33.03    137.23 o 
   0  12   4     1302.99     1344.35    168.75 o 
   1  12   4     1890.24     1977.72    102.52 o 
   2  12   4     1612.18     1500.61     96.89 o 
   3  12   4     5217.66     5791.38    199.06 o 
   4  12   4      666.05      727.87     82.27 o 
   5  12   4     1247.52     1217.75     97.37 o 
   6  12   4      273.14      256.03     70.49 o 
   7  12   4     1474.01     1357.75    104.05 o 
   8  12   4      188.81      174.64     68.18 o 
   9  12   4      413.02      343.38     78.96 o 
  10  12   4      244.79      334.02     78.95 o 
  11  12   4      386.51      423.46     67.18 o 
  12  12   4      247.71      177.72     64.66 o 
  13  12   4     2366.19     2345.82    121.46 o 
  14  12   4      260.09      218.47     67.75 o 
  15  12   4      247.00      303.98     79.41 o 
  16  12   4       65.78       47.28     99.66 o 
  17  12   4      365.47      355.06    124.18 o 
  18  12   4        1.96      -32.09    152.90 o 
   1  13   4     3876.15     3585.76    192.00 o 
   2  13   4      437.46      523.51     71.86 o 
   3  13   4      459.44      523.56     73.84 o 
   4  13   4      289.34      410.42     71.51 o 
   5  13   4     4160.64     4338.85    226.68 o 
   6  13   4      781.71      834.04     90.16 o 
   7  13   4     1074.78      895.90     93.10 o 
   8  13   4       61.19      107.53     68.59 o 
   9  13   4      843.97      783.80     97.69 o 
  10  13   4      231.69      287.76     79.03 o 
  11  13   4     2059.32     2314.80    190.72 o 
  12  13   4        2.94      -24.14     60.33 o 
  13  13   4       30.91       11.26     57.97 o 
  14  13   4       46.47      -89.84     70.38 o 
  15  13   4      773.50      741.80    139.12 o 
  16  13   4       15.33        0.90    103.98 o 
  17  13   4      115.86       57.24    101.27 o 
   0  14   4     1191.65     1366.82    195.37 o 
   1  14   4     2195.33     1998.08    152.62 o 
   2  14   4     1091.60      957.17    120.12 o 
   3  14   4     2484.79     2925.20    134.62 o 
   4  14   4      151.56      165.63     65.41 o 
   5  14   4      104.27       53.26     63.19 o 
   6  14   4      166.07      108.73     64.59 o 
   7  14   4      798.25      896.89     94.29 o 
   8  14   4      137.43      140.19     61.04 o 
   9  14   4     1421.72     1516.28    120.71 o 
  10  14   4      549.95      501.96     93.06 o 
  11  14   4      322.92      418.96     73.35 o 
  12  14   4       36.81       32.51     59.73 o 
  13  14   4     1033.89      895.74    109.87 o 
  14  14   4       87.67       -4.57    219.06 o 
  15  14   4      151.57       62.12    178.28 o 
  16  14   4       62.58     -109.41    105.33 o 
  17  14   4      227.19      181.66    119.41 o 
   1  15   4     1549.17     1472.59    142.08 o 
   2  15   4     1118.31      974.19    125.00 o 
   3  15   4      198.61      180.78     84.55 o 
   4  15   4      560.39      582.51     83.14 o 
   5  15   4      596.68      635.50     85.36 o 
   6  15   4      381.41      361.30     75.96 o 
   7  15   4      315.30      243.01     90.17 o 
   8  15   4     1374.11     1552.35    119.68 o 
   9  15   4      473.59      428.33     82.32 o 
  10  15   4      150.41      155.50     77.72 o 
  11  15   4      564.04      536.98     79.69 o 
  12  15   4      370.09      348.60     76.62 o 
  13  15   4       56.49       94.98    117.52 o 
  14  15   4      168.79      167.08    110.51 o 
  15  15   4      282.27      196.30    189.61 o 
  16  15   4      107.62       23.67    177.15 o 
   0  16   4     1409.99     1296.41    196.12 o 
   1  16   4      434.68      515.38    106.23 o 
   2  16   4      339.53      344.14     92.96 o 
   3  16   4      252.34      241.86     91.92 o 
   4  16   4     1254.45     1277.54    143.53 o 
   5  16   4      330.61      311.71     94.67 o 
   6  16   4      761.71      876.67     97.39 o 
   7  16   4     1042.85     1074.31    106.98 o 
   8  16   4        1.81      -80.12     58.69 o 
   9  16   4      137.68      147.67     79.28 o 
  10  16   4      874.23      920.36    109.01 o 
  11  16   4       46.46       -2.47     77.41 o 
  12  16   4      447.33      343.39    142.99 o 
  13  16   4      416.98      333.28    121.53 o 
  14  16   4      156.82      121.98    178.38 o 
  15  16   4       20.23       56.78    115.19 o 
   1  17   4        2.66       -0.92     96.93 o 
   2  17   4     1597.73     1317.10    142.18 o 
   3  17   4      157.72      132.57     79.57 o 
   4  17   4     1418.12     1383.72    189.80 o 
   5  17   4       58.76        6.66     83.35 o 
   6  17   4      196.22      106.95     84.40 o 
   7  17   4      255.17      291.17     83.01 o 
   8  17   4     1029.56     1122.93    127.07 o 
   9  17   4       63.55       21.38     75.43 o 
  10  17   4       47.67      -37.32     80.52 o 
  11  17   4       38.56      -55.38    106.42 o 
  12  17   4      358.40      231.07    126.40 o 
  13  17   4        2.06      -75.02    104.09 o 
  14  17   4      271.93       92.17    182.91 o 
   0  18   4      750.89      735.41    169.32 o 
   1  18   4      184.89      218.11     98.72 o 
   2  18   4      591.68      626.80    115.75 o 
   3  18   4       23.25      160.54     87.95 o 
   4  18   4      571.74      533.21    111.83 o 
   5  18   4       54.85        6.39     84.66 o 
   6  18   4      802.67      700.24    124.35 o 
   7  18   4       78.15      102.11     94.82 o 
   8  18   4       26.22     -104.87     69.91 o 
   9  18   4       56.34       17.59     80.45 o 
  10  18   4     1176.39     1460.91    131.64 o 
  11  18   4       10.61      -24.45    110.30 o 
  12  18   4      121.34      108.86    111.26 o 
   1  19   4      465.24      428.51    109.73 o 
   2  19   4      336.60      321.59     99.49 o 
   3  19   4       58.72       26.07     86.13 o 
   4  19   4      327.70      238.99     98.63 o 
   5  19   4      398.75      301.21    105.05 o 
   6  19   4      167.05      142.50     93.17 o 
   7  19   4      175.17      149.31    102.34 o 
   8  19   4      468.19      421.03    161.11 o 
   9  19   4       38.46      -59.47    220.57 o 
  10  19   4       41.68      -66.76    103.69 o 
  11  19   4      138.50      174.42    119.10 o 
   0  20   4      215.47      218.96    141.95 o 
   1  20   4      194.53      217.55    100.87 o 
   2  20   4      213.03      153.35     99.87 o 
   3  20   4      637.87      453.34    110.54 o 
   4  20   4      112.25      -15.56     85.05 o 
   5  20   4       90.34       64.93     89.22 o 
   6  20   4      148.45      122.87     96.51 o 
   7  20   4      461.63      316.97    111.37 o 
   8  20   4        4.20       36.30     94.59 o 
   9  20   4      157.51        6.42    156.10 o 
   1  21   4      310.90       84.44    100.98 o 
   2  21   4       11.48      -69.16     83.82 o 
   3  21   4        8.71       -3.91     90.95 o 
   4  21   4      190.55      181.98    101.93 o 
   5  21   4      546.65      349.81    115.41 o 
   6  21   4        3.95      -69.78    114.29 o 
   7  21   4       73.07      -48.43     95.27 o 
   0  22   4        3.70      -67.39    117.60 o 
   1  22   4      230.05       43.08    100.36 o 
   2  22   4       82.19      -16.21     87.61 o 
   4   0   5    18946.38    19031.40    493.42 o 
   6   0   5    16257.24    17155.52    313.79 o 
   8   0   5     4746.56     4939.38    169.93 o 
  10   0   5     1970.62     1878.36    189.52 o 
  12   0   5     3452.71     3312.94    259.73 o 
  14   0   5     2510.71     2372.72    234.06 o 
  16   0   5      295.87      466.05    151.95 o 
  18   0   5      468.28      479.45    152.71 o 
  20   0   5      322.95      250.67    140.06 o 
   1   1   5     2530.58     2522.97    186.50 o 
   2   1   5     1601.18     1425.14    145.91 o 
   3   1   5     5097.70     5432.91    260.11 o 
   4   1   5     3865.50     4042.08    131.67 o 
   5   1   5     1031.15     1097.24     80.19 o 
   6   1   5     6799.29     6837.71    198.56 o 
   7   1   5     1884.64     2071.54     81.80 o 
   8   1   5      254.62      278.26     46.74 o 
   9   1   5      157.56      147.99     55.75 o 
  10   1   5     8499.71     8312.82    406.31 o 
  11   1   5      545.74      616.08    148.65 o 
  12   1   5      533.39      437.37     97.31 o 
  13   1   5     1499.05     1357.29    132.74 o 
  14   1   5      303.09      368.35    106.30 o 
  15   1   5      147.49      132.15     86.91 o 
  16   1   5     1053.88     1189.52    148.46 o 
  17   1   5      191.85      268.97     98.89 o 
  18   1   5      121.12       13.22     84.45 o 
  19   1   5       54.94       75.43     86.28 o 
  20   1   5      468.61      530.73    111.02 o 
  21   1   5        4.70      -49.21     85.69 o 
   1   2   5     7355.95     7871.69    295.60 o 
   2   2   5     9315.80     9636.22    330.14 o 
   3   2   5     3663.31     3923.95    223.68 o 
   4   2   5     1962.49     2125.17    121.01 o 
   5   2   5      525.45      568.32     70.11 o 
   6   2   5      506.62      342.70     45.96 o 
   7   2   5     4819.98     4403.08    113.32 o 
   8   2   5     8772.77     9067.79    205.90 o 
   9   2   5     3201.29     3200.64    129.52 o 
  10   2   5      144.29      139.78     57.46 o 
  11   2   5     2715.65     2965.14    172.40 o 
  12   2   5     1439.03     1417.86    131.07 o 
  13   2   5       27.02       34.36     70.48 o 
  14   2   5      687.16      909.93    173.38 o 
  15   2   5      857.50      820.85    126.49 o 
  16   2   5       80.09       55.58     85.75 o 
  17   2   5      929.59      982.10    129.92 o 
  18   2   5      507.33      349.49    102.91 o 
  19   2   5      229.08      216.54     95.95 o 
  20   2   5       30.74       58.48     86.06 o 
  21   2   5       86.64       35.92     87.45 o 
   0   3   5     1147.40     1036.86    120.62 o 
   1   3   5     5587.47     6194.37    177.98 o 
   2   3   5     4659.24     5469.71    253.32 o 
   3   3   5     6749.24     6700.49    223.78 o 
   4   3   5     1924.21     2193.76    121.96 o 
   5   3   5      554.89      641.68     64.94 o 
   6   3   5      711.32      822.86     72.68 o 
   7   3   5     5811.37     5840.80    127.52 o 
   8   3   5     1418.51     1541.59    132.72 o 
   9   3   5     3359.50     3246.07    133.93 o 
  10   3   5      941.96      895.94     86.98 o 
  11   3   5       94.85      156.09     63.62 o 
  12   3   5     1103.56      992.85    118.82 o 
  13   3   5     2091.65     2089.74    153.55 o 
  14   3   5     1084.14     1043.79    123.48 o 
  15   3   5      261.04      406.45     92.63 o 
  16   3   5      255.10      301.17     96.49 o 
  17   3   5      687.75      619.28    116.84 o 
  18   3   5       99.42      121.04     87.49 o 
  19   3   5      401.23      275.65    115.05 o 
  20   3   5       32.40       -6.06     89.00 o 
   1   4   5     8608.96     9568.90    214.44 o 
   2   4   5     1546.96     1333.78     77.86 o 
   3   4   5      895.15     1042.99     70.00 o 
   4   4   5     1902.69     1854.16    295.32 o 
   5   4   5    13228.73    12873.37    315.61 o 
   6   4   5     2429.48     2309.20    163.04 o 
   7   4   5      309.73      339.74     64.25 o 
   8   4   5      656.08      426.65     70.31 o 
   9   4   5     1843.32     1974.08    149.76 o 
  10   4   5      520.48      368.20     68.97 o 
  11   4   5     4534.25     4443.96    272.68 o 
  12   4   5      522.77      520.11     77.53 o 
  13   4   5      101.03       82.40     69.97 o 
  14   4   5      105.10      196.48     81.54 o 
  15   4   5     3244.44     3123.58    189.12 o 
  16   4   5      330.14      393.63    108.90 o 
  17   4   5      213.97      111.21     95.02 o 
  18   4   5      103.90       94.83     90.44 o 
  19   4   5       74.12      104.60     90.25 o 
  20   4   5       54.62      -29.64     83.21 o 
   0   5   5      710.57      684.45     97.59 o 
   1   5   5     5801.10     6750.39    213.14 o 
   2   5   5      812.20      958.11     68.32 o 
   3   5   5     4266.18     4370.25    124.58 o 
   4   5   5     1925.85     1992.52    114.08 o 
   5   5   5     2952.43     2727.52    111.66 o 
   6   5   5      428.89      498.54     82.83 o 
   7   5   5     6474.27     6483.87    182.05 o 
   8   5   5      110.04      237.92     62.59 o 
   9   5   5     4477.69     4749.39    371.41 o 
  10   5   5       58.71       -8.24     61.74 o 
  11   5   5     3181.05     2882.68    138.31 o 
  12   5   5      403.58      314.01     71.46 o 
  13   5   5     2068.68     1940.49    148.27 o 
  14   5   5      192.17      296.05    113.73 o 
  15   5   5      860.04      854.92    118.21 o 
  16   5   5       25.89      -35.39     71.00 o 
  17   5   5      712.80      649.10    121.85 o 
  18   5   5       17.26       21.32     91.33 o 
  19   5   5      781.56      808.40    138.46 o 
  20   5   5       13.04      -81.53     82.30 o 
   1   6   5     5595.85     6288.10    183.63 o 
   2   6   5     7298.52     7780.06    161.70 o 
   3   6   5      675.13      551.38     69.63 o 
   4   6   5     1896.90     1875.95     83.84 o 
   5   6   5     7998.92     7990.75    513.71 o 
   6   6   5      419.68      635.66    184.89 o 
   7   6   5     2719.72     2761.91    150.33 o 
   8   6   5     6900.07     7085.84    196.95 o 
   9   6   5     1599.80     1502.56    106.49 o 
  10   6   5       68.40       78.47     71.04 o 
  11   6   5     2559.78     2409.62    234.14 o 
  12   6   5      523.15      503.26     80.86 o 
  13   6   5       63.04      111.41     65.27 o 
  14   6   5      156.12      152.09     88.06 o 
  15   6   5      413.97      469.55     99.00 o 
  16   6   5      193.72       94.26     83.24 o 
  17   6   5      300.44      352.47     92.73 o 
  18   6   5      689.91      861.21    131.24 o 
  19   6   5      174.46      230.33    103.23 o 
  20   6   5        0.08      192.68    100.82 o 
   0   7   5     1455.94     1579.99    106.85 o 
   1   7   5      590.53      589.09     56.00 o 
   2   7   5     1834.76     1982.76    115.22 o 
   3   7   5     6412.62     6974.64    242.67 o 
   4   7   5     4218.03     4942.30    323.25 o 
   5   7   5      308.05      274.13     77.26 o 
   6   7   5     3548.20     3537.56    316.46 o 
   7   7   5     2121.08     1939.34    138.44 o 
   8   7   5      591.93      615.90     75.20 o 
   9   7   5       56.88       60.82     59.73 o 
  10   7   5     2181.89     2186.85    151.06 o 
  11   7   5       84.05       94.38     74.39 o 
  12   7   5     1313.38     1157.11    105.03 o 
  13   7   5     1624.20     1849.84    151.67 o 
  14   7   5      843.43      785.70    195.56 o 
  15   7   5        4.17      -19.31     70.36 o 
  16   7   5      585.86      385.50    100.82 o 
  17   7   5      135.80       49.80    105.80 o 
  18   7   5      138.02       85.53     99.72 o 
  19   7   5      150.59      102.75     97.10 o 
   1   8   5     1231.59     1427.03     95.17 o 
   2   8   5     4712.99     4682.42    114.99 o 
   3   8   5     1680.21     1895.32    105.45 o 
   4   8   5     6458.08     6852.60    219.14 o 
   5   8   5      178.57      215.09     77.95 o 
   6   8   5     5585.37     6141.13    486.72 o 
   7   8   5      870.93     1104.50    126.47 o 
   8   8   5     4337.97     4261.25    295.88 o 
   9   8   5     1243.80     1307.66    124.02 o 
  10   8   5      459.34      443.89     83.17 o 
  11   8   5      276.71      143.54    102.49 o 
  12   8   5     1010.76     1051.11    102.62 o 
  13   8   5       18.56       -8.32     64.26 o 
  14   8   5     1098.32      971.76    134.99 o 
  15   8   5       28.79       33.24     80.34 o 
  16   8   5      279.52      338.07     98.77 o 
  17   8   5      222.24      228.12     96.86 o 
  18   8   5      387.29      340.30    205.75 o 
  19   8   5      133.30      236.55    106.85 o 
   0   9   5    10104.30    10257.71    237.79 o 
   1   9   5       97.73      151.95     41.92 o 
   2   9   5      145.42      143.74     54.00 o 
   3   9   5      539.08      474.50     67.94 o 
   4   9   5     4098.39     4262.99    153.45 o 
   5   9   5     1282.66     1197.22     94.72 o 
   6   9   5     4457.96     4801.29    661.61 o 
   7   9   5      973.18      896.66    113.79 o 
   8   9   5        6.96       35.29     71.92 o 
   9   9   5      298.54      242.93     67.01 o 
  10   9   5     4385.72     4519.33    186.78 o 
  11   9   5       40.14       54.79     67.18 o 
  12   9   5       44.04        8.00     60.64 o 
  13   9   5      148.51      175.59     72.35 o 
  14   9   5      117.96       66.94     67.76 o 
  15   9   5       81.17       48.12     73.29 o 
  16   9   5     1159.96     1060.00    137.02 o 
  17   9   5       25.92      -48.77     80.19 o 
  18   9   5        8.61      -88.97     90.32 o 
  19   9   5       41.96      179.49    109.91 o 
   1  10   5     2135.47     2217.60    108.25 o 
   2  10   5     2436.44     2605.01    120.67 o 
   3  10   5      127.60      192.10     60.17 o 
   4  10   5     2298.37     2139.28    131.77 o 
   5  10   5       79.74      144.01     63.86 o 
   6  10   5     3364.16     3762.64    154.28 o 
   7  10   5     1208.18     1219.73    135.60 o 
   8  10   5     3256.73     3185.40    241.90 o 
   9  10   5     1847.09     1880.48    253.32 o 
  10  10   5      531.51      511.66     83.84 o 
  11  10   5      273.61      156.92     75.25 o 
  12  10   5      720.66      713.00    112.00 o 
  13  10   5       20.25      -14.46     63.87 o 
  14  10   5     1199.74     1125.09    212.38 o 
  15  10   5       55.66      -26.41     69.28 o 
  16  10   5      136.30      251.65    152.42 o 
  17  10   5      427.17      481.29    111.77 o 
  18  10   5      288.25      261.99    100.21 o 
   0  11   5     4885.02     4911.93    312.96 o 
   1  11   5      111.86      126.81     89.47 o 
   2  11   5      436.04      484.25     68.21 o 
   3  11   5     4881.48     5054.80    169.61 o 
   4  11   5     2325.81     2203.49    121.09 o 
   5  11   5      998.14     1030.31     94.95 o 
   6  11   5     1481.05     1416.79    109.49 o 
   7  11   5     1475.56     1614.97    115.16 o 
   8  11   5      172.19      148.25     66.92 o 
   9  11   5       14.15       19.94     67.17 o 
  10  11   5      319.20      306.57     78.94 o 
  11  11   5      203.53      285.78     81.04 o 
  12  11   5      543.78      474.16     89.05 o 
  13  11   5     1681.41     1713.24    149.55 o 
  14  11   5      376.43      346.94     88.28 o 
  15  11   5       66.63      -32.94     74.34 o 
  16  11   5      135.61       42.99     76.09 o 
  17  11   5      112.36       78.88     94.35 o 
  18  11   5       29.88      128.92    173.28 o 
   1  12   5     1955.41     2056.15    208.86 o 
   2  12   5     1631.40     1886.07    157.99 o 
   3  12   5      509.06      536.03     78.46 o 
   4  12   5       83.82       18.86     64.20 o 
   5  12   5     2803.09     2943.74    165.64 o 
   6  12   5      387.57      408.80     80.30 o 
   7  12   5      495.13      515.57     84.84 o 
   8  12   5      663.19      647.23     91.69 o 
   9  12   5     1272.60     1365.68    114.38 o 
  10  12   5       23.52       68.19     56.69 o 
  11  12   5     1747.41     1695.42    118.44 o 
  12  12   5      147.10       82.74     65.98 o 
  13  12   5        3.80       19.99     62.47 o 
  14  12   5       25.19      -38.01     78.94 o 
  15  12   5      672.15      724.43    185.39 o 
  16  12   5        0.88      -34.54     70.98 o 
  17  12   5      314.15      439.43    177.43 o 
   0  13   5     1300.43     1498.57    197.25 o 
   1  13   5     1885.60     1414.85    141.19 o 
   2  13   5      106.09      146.47    114.01 o 
   3  13   5     3129.21     3380.89    457.93 o 
   4  13   5      188.06      311.56     71.28 o 
   5  13   5      383.66      454.03     77.96 o 
   6  13   5       27.62       16.16     60.18 o 
   7  13   5     1117.07     1361.82    115.70 o 
   8  13   5       12.85       37.25     66.99 o 
   9  13   5     1393.52     1542.58    122.82 o 
  10  13   5      110.52      108.18     71.79 o 
  11  13   5      698.17      667.13     82.18 o 
  12  13   5       78.23       84.81     65.30 o 
  13  13   5      716.17      717.48     84.95 o 
  14  13   5       93.57      107.73     70.33 o 
  15  13   5      231.94      169.77     86.34 o 
  16  13   5       11.04      -36.05    166.86 o 
   1  14   5     1661.96     1557.73    146.42 o 
   2  14   5      222.35      348.78     94.54 o 
   3  14   5       58.34      156.84     79.00 o 
   4  14   5      441.44      574.44    107.16 o 
   5  14   5     3012.15     3343.25    168.78 o 
   6  14   5      203.83      352.42     77.68 o 
   7  14   5       60.27      -14.21     66.61 o 
   8  14   5      425.11      403.39     88.26 o 
   9  14   5      190.54      238.94     81.45 o 
  10  14   5       15.48        5.91     71.47 o 
  11  14   5     1432.07     1496.27    111.59 o 
  12  14   5      227.52      254.91     75.00 o 
  13  14   5        2.09       54.22     63.60 o 
  14  14   5      175.89      106.92    140.57 o 
  15  14   5      560.50      588.17    140.33 o 
   0  15   5     1044.31     1067.06    185.36 o 
   1  15   5      620.03      723.34    117.77 o 
   2  15   5      633.73      598.93    106.99 o 
   3  15   5     1096.28     1138.11    132.12 o 
   4  15   5     1484.44     1344.80    176.96 o 
   5  15   5      362.59      341.70    152.61 o 
   6  15   5      419.13      458.04     85.27 o 
   7  15   5      766.77      847.96    127.03 o 
   8  15   5       95.09        8.08     63.98 o 
   9  15   5      370.02      406.29     90.28 o 
  10  15   5      211.09      135.31     83.29 o 
  11  15   5      191.72      155.26     69.62 o 
  12  15   5      526.73      572.14     86.41 o 
  13  15   5      428.44      434.97     81.58 o 
  14  15   5      188.32      191.14    118.87 o 
   1  16   5      911.84      997.07    130.06 o 
   2  16   5     1468.05     1414.04    149.35 o 
   3  16   5      251.11      223.23     94.77 o 
   4  16   5      245.55      204.96     88.70 o 
   5  16   5       37.51       -8.12     79.84 o 
   6  16   5      127.47       91.08    115.90 o 
   7  16   5      417.82      451.70    109.69 o 
   8  16   5     1623.32     1823.07    137.80 o 
   9  16   5      485.98      389.01     89.18 o 
  10  16   5       40.25        2.66     82.37 o 
  11  16   5      106.45       35.20     82.08 o 
  12  16   5      194.89      194.64     75.90 o 
  13  16   5       41.14     -138.29    165.64 o 
   0  17   5     1806.54     2342.90    264.45 o 
   1  17   5      143.72      220.51     94.98 o 
   2  17   5       78.49       92.16     89.05 o 
   3  17   5      246.83      295.12    101.44 o 
   4  17   5      583.19      466.13    111.74 o 
   5  17   5       45.27       56.37     83.69 o 
   6  17   5      845.69      717.91    125.47 o 
   7  17   5       52.73       14.12     91.89 o 
   8  17   5      108.95      147.03     94.61 o 
   9  17   5       45.18       42.86     77.65 o 
  10  17   5     1043.43     1265.18    125.14 o 
  11  17   5       13.30       82.14     83.38 o 
  12  17   5      103.24       44.30    118.59 o 
   1  18   5       49.57       18.09     82.18 o 
   2  18   5      639.87      536.22    134.40 o 
   3  18   5      112.85      138.93     98.58 o 
   4  18   5     1087.24      966.89    141.13 o 
   5  18   5       34.42       66.78     91.86 o 
   6  18   5      637.75      668.19    125.76 o 
   7  18   5       57.93       23.01     86.22 o 
   8  18   5      455.04      192.23    104.80 o 
   9  18   5        3.47      -51.42     92.21 o 
  10  18   5       50.94       76.43    100.51 o 
  11  18   5       60.54       48.66     83.85 o 
   0  19   5      709.09      386.77    152.14 o 
   1  19   5        1.50       59.78     89.02 o 
   2  19   5       72.85       74.46     92.18 o 
   3  19   5      525.42      373.12    110.23 o 
   4  19   5      116.86       61.83     96.53 o 
   5  19   5       80.70      107.62     93.90 o 
   6  19   5      392.48      319.68    108.80 o 
   7  19   5      295.89      143.88    103.84 o 
   8  19   5       27.74      -73.80     86.05 o 
   9  19   5       41.51      -13.07     89.65 o 
   1  20   5      401.90      268.86    106.59 o 
   2  20   5      191.97      118.52     93.56 o 
   3  20   5       58.62      -52.89     91.76 o 
   4  20   5       65.42       -6.17     91.13 o 
   5  20   5      240.79      167.68    103.95 o 
   6  20   5       37.64      -26.93     94.01 o 
   7  20   5      241.34      557.64    416.88 o 
   0  21   5       22.22      -93.06    132.89 o 
   1  21   5       73.69       -8.62     88.43 o 
   2  21   5      124.81      275.63    163.75 o 
   2   0   6     7589.08     8652.59    361.29 o 
   4   0   6     5847.22     5438.57    292.77 o 
   6   0   6     3174.33     3597.79    165.57 o 
   8   0   6      654.94      509.49     79.07 o 
  10   0   6     9089.68     9161.87    423.39 o 
  12   0   6      733.63      419.43    135.72 o 
  14   0   6      201.68      191.21    157.05 o 
  16   0   6     1566.26     1860.05    240.67 o 
  18   0   6       19.17      -18.12    122.69 o 
   1   1   6     4173.39     4267.12    255.20 o 
   2   1   6     8485.01     8935.17    360.53 o 
   3   1   6      617.35      507.79     90.91 o 
   4   1   6     7210.08     7170.12    239.41 o 
   5   1   6      472.78      404.28     68.80 o 
   6   1   6     1511.83     1487.84     79.36 o 
   7   1   6     1490.59     1526.65     79.99 o 
   8   1   6     3784.77     3673.99    141.17 o 
   9   1   6      188.48      148.79     76.56 o 
  10   1   6      244.82      472.57     94.74 o 
  11   1   6      431.70      372.13     83.96 o 
  12   1   6      932.78      702.54    109.75 o 
  13   1   6      335.87      281.94    100.30 o 
  14   1   6     1053.84     1058.69    199.14 o 
  15   1   6       32.46      121.57    104.66 o 
  16   1   6      357.75      275.44    107.77 o 
  17   1   6       99.33       -9.37     88.63 o 
  18   1   6      415.84      297.29    105.67 o 
  19   1   6      190.49      159.62     99.04 o 
   0   2   6     9530.47     9757.41    355.25 o 
   1   2   6     1693.74     1630.32    167.62 o 
   2   2   6     2269.75     2266.26    185.93 o 
   3   2   6     2628.64     2822.16    218.96 o 
   4   2   6     2246.36     2299.09    117.03 o 
   5   2   6     1738.02     1967.64    109.06 o 
   6   2   6     2399.82     2533.49     97.84 o 
   7   2   6     4655.51     4599.87    188.52 o 
   8   2   6       85.19      153.64     57.74 o 
   9   2   6     1418.83     1272.54    111.02 o 
  10   2   6     2411.45     2318.24    391.21 o 
  11   2   6        9.49       49.62     78.96 o 
  12   2   6      460.32      687.86    111.59 o 
  13   2   6     2979.06     2999.43    323.72 o 
  14   2   6      171.82      235.58     94.67 o 
  15   2   6       76.20      122.41     89.29 o 
  16   2   6      436.95      361.81    107.66 o 
  17   2   6      300.44      315.57    109.11 o 
  18   2   6       29.84      -26.83     85.06 o 
  19   2   6      129.56      103.96     94.86 o 
   1   3   6     6227.96     6444.78    202.07 o 
   2   3   6     1139.64     1313.52    107.24 o 
   3   3   6      593.59      719.73     88.10 o 
   4   3   6     2225.64     2533.08    142.40 o 
   5   3   6     3988.75     3856.37    145.42 o 
   6   3   6       32.37       68.64     52.69 o 
   7   3   6     1196.76     1266.74     92.01 o 
   8   3   6     3809.74     3670.81    146.03 o 
   9   3   6     1053.59     1059.88     95.09 o 
  10   3   6      700.11      512.30     77.34 o 
  11   3   6     2223.33     1773.90    144.46 o 
  12   3   6      804.13      908.96    157.62 o 
  13   3   6      287.16      258.98    105.52 o 
  14   3   6      606.53      623.06    113.79 o 
  15   3   6     1175.00     1135.70    229.53 o 
  16   3   6      428.05      417.62    115.35 o 
  17   3   6      221.68      129.28    101.55 o 
  18   3   6      271.24      258.34    105.93 o 
  19   3   6      112.44      105.93     97.28 o 
   0   4   6      483.01      364.69    105.89 o 
   1   4   6     4029.52     4337.57    166.06 o 
   2   4   6     3259.58     3494.31    147.53 o 
   3   4   6     6517.44     6797.44    233.04 o 
   4   4   6      145.46      108.64     53.91 o 
   5   4   6     1390.06     1270.17    108.64 o 
   6   4   6      326.24      389.21     66.10 o 
   7   4   6     3769.63     3545.92    207.21 o 
   8   4   6        0.81       67.93     58.56 o 
   9   4   6     1767.35     1859.80    113.24 o 
  10   4   6     1074.87     1010.68     95.49 o 
  11   4   6     1469.32     1344.37    149.50 o 
  12   4   6       72.20      144.80     82.90 o 
  13   4   6     1587.28     1598.96    287.48 o 
  14   4   6      115.45       23.26     82.56 o 
  15   4   6      171.05      136.41     84.39 o 
  16   4   6        3.27       15.11     79.44 o 
  17   4   6      571.38      523.52    184.51 o 
  18   4   6       21.14       69.17     97.49 o 
  19   4   6      422.99      415.05    118.84 o 
   1   5   6     4726.41     5152.46    151.22 o 
   2   5   6      576.58      558.05     77.26 o 
   3   5   6      216.24       83.79     49.91 o 
   4   5   6       27.49       19.62     64.73 o 
   5   5   6     8627.78     9942.13    424.05 o 
   6   5   6      179.29      267.14     79.13 o 
   7   5   6     1803.30     1798.38    157.44 o 
   8   5   6      859.88      836.44     89.03 o 
   9   5   6     1920.99     1792.95    231.42 o 
  10   5   6      330.58      370.45     75.68 o 
  11   5   6     3185.25     2904.03    176.15 o 
  12   5   6      176.53      158.76     83.61 o 
  13   5   6       96.96       28.07     77.48 o 
  14   5   6       14.80       57.44     86.86 o 
  15   5   6     1537.59     1382.63    174.23 o 
  16   5   6       34.03      115.71     88.36 o 
  17   5   6      528.74      545.93    125.15 o 
  18   5   6      109.81      177.52    108.37 o 
  19   5   6       85.77      -72.80     96.75 o 
   0   6   6     2426.95     2614.81    140.93 o 
   1   6   6     1582.37     1246.12     86.43 o 
   2   6   6     2386.91     2564.57    109.10 o 
   3   6   6     5178.40     5921.58    290.60 o 
   4   6   6     2545.78     2618.51    165.45 o 
   5   6   6     1438.63     1510.49    169.04 o 
   6   6   6     2807.94     3116.49    166.63 o 
   7   6   6     2022.03     2049.76    122.56 o 
   8   6   6      118.00       77.07     61.30 o 
   9   6   6      993.64      929.17    100.97 o 
  10   6   6      618.99      428.45     76.25 o 
  11   6   6      373.87      317.69     79.71 o 
  12   6   6      342.97      284.13     92.68 o 
  13   6   6      785.25      603.81    106.63 o 
  14   6   6      473.57      445.02    110.32 o 
  15   6   6      216.55      191.14     88.88 o 
  16   6   6       52.65       -5.73     81.57 o 
  17   6   6      342.97      278.16    103.38 o 
  18   6   6        2.71       58.30    104.61 o 
  19   6   6      283.36      214.71    107.74 o 
   1   7   6     1178.72     1298.05     81.54 o 
   2   7   6     1824.27     2300.74    151.95 o 
   3   7   6      827.67      823.59    101.53 o 
   4   7   6     1691.25     1789.26    151.67 o 
   5   7   6     1136.76     1172.84    114.02 o 
   6   7   6     2986.13     3412.12    302.39 o 
   7   7   6     1599.69     1755.64    139.34 o 
   8   7   6     5657.97     5708.55    405.28 o 
   9   7   6     1070.48     1062.85    102.79 o 
  10   7   6      243.20      188.48     74.14 o 
  11   7   6      331.44      298.85     78.83 o 
  12   7   6      815.47      820.90     99.73 o 
  13   7   6       55.11       -7.49     79.32 o 
  14   7   6      576.98      691.27    118.67 o 
  15   7   6      128.78      122.96     90.77 o 
  16   7   6      195.25      113.24     95.45 o 
  17   7   6      201.93      322.26    104.76 o 
  18   7   6      508.27      463.98    213.30 o 
   0   8   6     4690.77     5869.96    203.23 o 
   1   8   6      276.51      375.87     70.06 o 
   2   8   6      452.98      400.31     67.61 o 
   3   8   6      187.22      168.87     65.26 o 
   4   8   6     2996.30     3301.51    202.92 o 
   5   8   6      387.75      460.37     94.59 o 
   6   8   6     4875.05     4986.93    528.34 o 
   7   8   6      728.46      885.12    108.52 o 
   8   8   6       36.36       86.31     66.24 o 
   9   8   6      162.06      225.46     75.53 o 
  10   8   6     2260.65     2050.12    132.21 o 
  11   8   6      186.71       74.61     62.16 o 
  12   8   6      461.23      348.73     84.68 o 
  13   8   6      684.55      601.84     94.89 o 
  14   8   6      216.29      149.97     90.70 o 
  15   8   6        4.37      -52.65    141.95 o 
  16   8   6      364.51      342.09     97.30 o 
  17   8   6       62.48       51.30     88.89 o 
  18   8   6       28.91      -11.26     88.01 o 
   1   9   6      836.50      601.79     76.45 o 
   2   9   6     3992.39     4226.38    157.92 o 
   3   9   6      113.77      184.99     62.16 o 
   4   9   6     3894.86     4243.81    239.34 o 
   5   9   6       16.59      131.11     80.66 o 
   6   9   6     1653.47     2017.66    216.32 o 
   7   9   6      225.79      206.96     88.76 o 
   8   9   6     1408.67     1192.49    127.44 o 
   9   9   6      649.21      552.85     86.78 o 
  10   9   6      225.92      280.35     79.07 o 
  11   9   6      195.59      141.15     77.81 o 
  12   9   6      766.08      716.43     97.84 o 
  13   9   6       29.50      -26.85     65.49 o 
  14   9   6      650.12      758.25    218.21 o 
  15   9   6       26.13      -51.40     83.83 o 
  16   9   6      294.17      391.35    113.13 o 
  17   9   6       87.21       47.87     94.14 o 
   0  10   6     1874.85     1669.96    197.63 o 
   1  10   6      150.50       61.37     80.16 o 
   2  10   6       92.14       27.12     63.39 o 
   3  10   6     2471.27     2540.31    132.68 o 
   4  10   6     2506.73     3157.20    147.99 o 
   5  10   6       73.45      137.18     65.36 o 
   6  10   6     1564.23     1872.29    124.17 o 
   7  10   6      640.15      581.26    107.82 o 
   8  10   6       26.21       14.21     75.90 o 
   9  10   6       45.62       10.52     63.84 o 
  10  10   6     2213.54     2237.51    165.40 o 
  11  10   6        9.44       32.94     71.40 o 
  12  10   6      304.76      136.44     77.04 o 
  13  10   6      325.91      288.09     87.52 o 
  14  10   6      148.03       65.92     77.14 o 
  15  10   6       64.01       62.70    131.57 o 
  16  10   6      628.31      571.12    116.99 o 
  17  10   6       18.05      347.27    321.84 o 
   1  11   6     2297.09     2411.08    175.96 o 
   2  11   6     2235.25     2033.45    160.77 o 
   3  11   6      241.50      446.12     76.34 o 
   4  11   6      599.40      662.69     87.29 o 
   5  11   6      811.25      732.57     91.72 o 
   6  11   6      364.60      354.32     76.54 o 
   7  11   6      744.21      701.87     92.53 o 
   8  11   6      625.50      587.34     90.59 o 
   9  11   6      657.82      727.48    102.73 o 
  10  11   6      136.42       74.64     69.90 o 
  11  11   6      445.31      376.46     86.74 o 
  12  11   6      284.55      164.97     81.95 o 
  13  11   6       99.03       40.81     74.33 o 
  14  11   6      222.75       54.61     84.78 o 
  15  11   6      232.07      238.63    105.51 o 
  16  11   6       71.25       99.03     95.88 o 
   0  12   6      605.86      322.21    141.95 o 
   1  12   6      310.03      302.46     91.17 o 
   2  12   6      164.81      217.43     88.33 o 
   3  12   6     1911.86     1913.25    241.99 o 
   4  12   6      554.72      446.15    104.16 o 
   5  12   6      253.47      319.79     75.07 o 
   6  12   6      217.26      173.37     68.72 o 
   7  12   6     1473.19     1765.97    189.56 o 
   8  12   6      147.36      143.42     71.89 o 
   9  12   6      767.79      830.07    102.08 o 
  10  12   6       73.74       81.90     67.18 o 
  11  12   6      208.71       72.16     66.62 o 
  12  12   6      343.73      328.55     76.59 o 
  13  12   6     1220.77     1277.79    123.55 o 
  14  12   6      170.03       74.73     81.67 o 
  15  12   6      227.82      127.01     90.47 o 
   1  13   6     2839.84     2987.22    346.38 o 
   2  13   6       53.27       63.22     78.83 o 
   3  13   6      109.08       28.08     81.14 o 
   4  13   6      338.19      343.73     97.75 o 
   5  13   6     2053.14     2276.51    296.35 o 
   6  13   6       39.51       48.77     68.63 o 
   7  13   6      139.11      108.44     75.39 o 
   8  13   6      170.86      108.99     78.34 o 
   9  13   6      282.51      206.88     82.46 o 
  10  13   6       15.08      -11.53     75.30 o 
  11  13   6      689.77      620.19     88.29 o 
  12  13   6        3.98       43.23     68.65 o 
  13  13   6       16.96      -37.69     63.78 o 
  14  13   6        1.54       23.41     71.96 o 
  15  13   6      492.09      524.46     90.12 o 
   0  14   6      202.72      372.42    136.10 o 
   1  14   6     1147.10     1368.67    149.23 o 
   2  14   6      201.04      278.49    103.05 o 
   3  14   6     1209.58     1128.91    140.71 o 
   4  14   6      175.05      175.01     95.51 o 
   5  14   6      139.69       32.85     78.26 o 
   6  14   6       79.04      104.16    138.08 o 
   7  14   6      417.29      395.34     88.38 o 
   8  14   6      395.50      423.85     90.60 o 
   9  14   6      727.25      656.76    102.86 o 
  10  14   6      224.18      238.89     91.39 o 
  11  14   6      312.42      358.56     80.19 o 
  12  14   6      287.46      263.48     82.47 o 
  13  14   6      448.47      371.59     84.70 o 
  14  14   6       29.42       37.17     72.75 o 
   1  15   6      264.70      199.08     95.83 o 
   2  15   6     1246.77     1246.12    146.48 o 
   3  15   6      121.08      179.12     95.29 o 
   4  15   6      197.08      235.87     98.98 o 
   5  15   6      631.29      671.68    119.96 o 
   6  15   6      219.84      128.89     97.31 o 
   7  15   6       33.83       42.46     85.56 o 
   8  15   6      759.75      740.41    137.38 o 
   9  15   6      265.36      307.09     92.59 o 
  10  15   6       50.07      -33.25     73.07 o 
  11  15   6      430.84      403.12     84.39 o 
  12  15   6       63.59       30.88     72.24 o 
  13  15   6       14.86       56.32     70.38 o 
   0  16   6      725.81      611.77    165.54 o 
   1  16   6       58.20      115.54     84.02 o 
   2  16   6      286.09      387.57    102.93 o 
   3  16   6      913.82     1056.79    144.55 o 
   4  16   6      673.88      564.02    122.12 o 
   5  16   6       68.38       10.60     82.89 o 
   6  16   6      500.33      265.24    111.34 o 
   7  16   6      175.92      143.33    104.58 o 
   8  16   6       18.41       68.99    100.31 o 
   9  16   6      165.29       96.43     99.64 o 
  10  16   6      316.39      198.58     91.69 o 
  11  16   6       60.57       77.15     70.40 o 
   1  17   6       17.47       82.99     89.84 o 
   2  17   6      492.70      482.18    115.50 o 
   3  17   6       30.43        8.25     86.30 o 
   4  17   6      168.34       87.10     91.84 o 
   5  17   6      121.86      230.12    103.83 o 
   6  17   6      671.75      569.20    122.58 o 
   7  17   6       10.81      -41.08     91.18 o 
   8  17   6      559.58      443.56    119.48 o 
   9  17   6       59.68       45.46     96.16 o 
  10  17   6       44.09      340.58    599.79 o 
   0  18   6     1984.78     1765.29    249.92 o 
   1  18   6        5.10       43.38     85.01 o 
   2  18   6       71.08       11.76     91.22 o 
   3  18   6       61.18       53.52     89.15 o 
   4  18   6      204.92      129.49    115.05 o 
   5  18   6       39.40      -21.82     87.64 o 
   6  18   6      668.99      631.91    127.92 o 
   7  18   6        7.59       14.43     86.65 o 
   8  18   6       61.69       42.71     97.63 o 
   1  19   6       63.47       11.07     91.08 o 
   2  19   6      231.54      105.54     93.16 o 
   3  19   6       96.17       -2.86     94.34 o 
   4  19   6      182.68      147.19    102.50 o 
   5  19   6       86.29      111.50    114.77 o 
   6  19   6       75.83       54.02     97.11 o 
   2   0   7     8357.77     9388.57    413.20 o 
   4   0   7       15.84       -1.32     78.71 o 
   6   0   7     1022.50      887.25    103.59 o 
   8   0   7     4801.24     4968.93    317.87 o 
  10   0   7      547.71      545.52    152.71 o 
  12   0   7     1314.32     1623.15    217.45 o 
  14   0   7     2320.88     2870.86    288.80 o 
  16   0   7       56.67       26.80    150.82 o 
  18   0   7      536.44      849.04    198.58 o 
   0   1   7    10801.60    11291.28    436.04 o 
   1   1   7     2107.93     2354.03    219.72 o 
   2   1   7     1268.07     1441.56    187.25 o 
   3   1   7      941.27      954.79    115.77 o 
   4   1   7     1658.68     1721.54    142.44 o 
   5   1   7      264.42      232.52     67.28 o 
   6   1   7     1360.19     1416.33     88.93 o 
   7   1   7       22.17       93.59     60.65 o 
   8   1   7      405.99      431.64     93.33 o 
   9   1   7      940.10      668.33    105.77 o 
  10   1   7      488.71      464.15     97.16 o 
  11   1   7       62.93       96.29     84.12 o 
  12   1   7      928.95      910.54    143.27 o 
  13   1   7       40.98       18.46     92.25 o 
  14   1   7      491.85      619.04    132.67 o 
  15   1   7      123.23      292.93    123.19 o 
  16   1   7      538.48      528.30    128.73 o 
  17   1   7      160.25      186.98    107.14 o 
  18   1   7       19.49       19.95     99.44 o 
   1   2   7      359.63      447.49    141.95 o 
   2   2   7     3419.68     3288.02    244.07 o 
   3   2   7     1214.52     1239.97    179.13 o 
   4   2   7     1590.44     1682.93    113.44 o 
   5   2   7     3603.51     3621.07    152.24 o 
   6   2   7      246.82      126.76     59.78 o 
   7   2   7      284.03      199.88     60.40 o 
   8   2   7     1068.07      982.59     93.58 o 
   9   2   7      410.25      397.61     96.38 o 
  10   2   7       65.93       18.28     69.27 o 
  11   2   7     2257.64     2014.78    478.41 o 
  12   2   7      343.19      283.30    110.12 o 
  13   2   7       74.39      147.74     93.91 o 
  14   2   7      781.99      739.23    175.64 o 
  15   2   7      619.62      784.82    129.40 o 
  16   2   7       60.90      114.70    108.50 o 
  17   2   7      102.16      128.70    103.12 o 
  18   2   7      232.75      182.15    162.71 o 
   0   3   7     3474.48     3764.07    247.47 o 
   1   3   7     1699.14     1867.00    161.30 o 
   2   3   7       83.02      126.71     73.07 o 
   3   3   7     5470.45     5764.60    179.22 o 
   4   3   7      402.14      462.64     90.69 o 
   5   3   7      338.39      301.83     69.68 o 
   6   3   7      369.22      337.43     68.60 o 
   7   3   7      605.48      553.42     76.26 o 
   8   3   7      480.22      510.90     75.03 o 
   9   3   7      801.65      927.02    134.02 o 
  10   3   7     1784.42     1895.15    161.15 o 
  11   3   7      178.72      237.51     98.78 o 
  12   3   7      480.02      538.97    115.56 o 
  13   3   7     1192.30     1370.27    251.33 o 
  14   3   7        7.60     -108.66     86.04 o 
  15   3   7       38.78       96.39     98.05 o 
  16   3   7      494.75      445.91    115.23 o 
  17   3   7      369.22      472.60    130.17 o 
  18   3   7       37.07        8.22    102.79 o 
   1   4   7     5735.92     6064.03    305.23 o 
   2   4   7      215.44      224.32     62.50 o 
   3   4   7      779.33      724.66     78.81 o 
   4   4   7     1509.29     1620.79    132.70 o 
   5   4   7     3834.27     3520.50    153.69 o 
   6   4   7      188.97      262.90     65.85 o 
   7   4   7     2082.98     1905.75    119.60 o 
   8   4   7       73.86      230.09     69.55 o 
   9   4   7      891.36      840.07     96.03 o 
  10   4   7       47.12      -34.90     88.19 o 
  11   4   7     1177.47     1186.71    293.33 o 
  12   4   7       88.90      149.79     90.01 o 
  13   4   7       92.47       33.31     82.12 o 
  14   4   7      119.22      197.62     94.17 o 
  15   4   7      553.23      535.84    118.47 o 
  16   4   7       24.95       30.75     96.27 o 
  17   4   7      361.81      343.75    111.56 o 
  18   4   7       63.05       66.25    145.63 o 
   0   5   7      546.16      396.40    106.08 o 
   1   5   7      369.54      447.47     69.86 o 
   2   5   7      184.88      205.31     62.17 o 
   3   5   7     3051.52     3541.88    183.61 o 
   4   5   7      188.84      247.23     79.65 o 
   5   5   7       10.00       23.41     69.66 o 
   6   5   7      105.64      188.81     69.65 o 
   7   5   7     3323.40     3480.65    157.24 o 
   8   5   7      377.00      364.90     74.79 o 
   9   5   7      912.58      924.51     98.78 o 
  10   5   7       79.26      197.02     94.46 o 
  11   5   7      162.19      125.67     93.00 o 
  12   5   7        9.98       48.68     77.60 o 
  13   5   7     2241.42     2675.91    489.55 o 
  14   5   7        7.87       47.00     95.33 o 
  15   5   7      356.34      349.95    109.78 o 
  16   5   7       28.64      -99.71     77.55 o 
  17   5   7      126.38       57.25     89.88 o 
   1   6   7     2788.77     2725.46    161.77 o 
   2   6   7     1042.80     1103.47    114.85 o 
   3   6   7      139.42       72.76     68.51 o 
   4   6   7     2553.57     2843.87    174.48 o 
   5   6   7     2536.83     2488.47    161.15 o 
   6   6   7     1059.84      943.03    116.08 o 
   7   6   7      760.19      848.79     93.15 o 
   8   6   7      224.63      268.84     75.00 o 
   9   6   7      479.57      444.62     79.61 o 
  10   6   7      471.31      544.52     89.62 o 
  11   6   7      653.14      474.49    134.78 o 
  12   6   7       85.83      116.87    160.82 o 
  13   6   7       84.72       50.96     86.14 o 
  14   6   7      144.00       58.86     89.84 o 
  15   6   7      397.14      330.89    104.38 o 
  16   6   7      169.74      138.18     99.81 o 
  17   6   7      114.93      107.09     99.84 o 
   0   7   7     2317.85     2795.54    271.25 o 
   1   7   7     1959.44     2074.10    127.02 o 
   2   7   7      252.48      391.76     98.83 o 
   3   7   7      682.91      858.29    115.82 o 
   4   7   7      761.39      752.46    114.29 o 
   5   7   7      166.53      375.27     97.74 o 
   6   7   7     1417.30     1465.85    154.41 o 
   7   7   7      760.24      751.78     92.77 o 
   8   7   7      219.54      172.08     67.17 o 
   9   7   7      792.10      820.50    162.29 o 
  10   7   7     1325.79     1490.27    118.89 o 
  11   7   7      132.50      189.87     82.77 o 
  12   7   7      584.32      616.67    116.79 o 
  13   7   7      145.72       68.25     95.92 o 
  14   7   7      136.08       79.27     85.99 o 
  15   7   7       54.88      -38.89     81.96 o 
  16   7   7      565.20      518.45    116.77 o 
  17   7   7      160.62      225.29    105.91 o 
   1   8   7      109.65       24.11     80.65 o 
   2   8   7     3047.57     3308.62    163.69 o 
   3   8   7      363.62      431.05     84.06 o 
   4   8   7     2010.93     2467.15    165.52 o 
   5   8   7      329.86      391.64     92.11 o 
   6   8   7      141.18       83.33     76.70 o 
   7   8   7       76.47      269.12     88.88 o 
   8   8   7     2398.90     2569.73    261.29 o 
   9   8   7      213.76      282.83     76.95 o 
  10   8   7      276.02      158.67     77.05 o 
  11   8   7      484.99      471.69     90.18 o 
  12   8   7      423.30      504.77    110.82 o 
  13   8   7       39.54       53.80    125.24 o 
  14   8   7      228.35      142.87     92.29 o 
  15   8   7      185.90      179.23    101.18 o 
  16   8   7      122.37      211.70    112.86 o 
   0   9   7     1322.66     1313.40    211.41 o 
   1   9   7       53.72      143.46     87.06 o 
   2   9   7      951.54      972.55    128.13 o 
   3   9   7       17.96       15.03     65.91 o 
   4   9   7     2419.90     2318.29    186.45 o 
   5   9   7       32.86      202.71    106.08 o 
   6   9   7     1862.46     2107.99    162.33 o 
   7   9   7       39.00       32.49     82.62 o 
   8   9   7      194.25      233.64     98.05 o 
   9   9   7       34.12      -34.26     69.77 o 
  10   9   7      701.39      740.95    102.35 o 
  11   9   7       31.21        9.44     64.87 o 
  12   9   7      594.68      629.43    100.40 o 
  13   9   7       54.17      110.32    128.26 o 
  14   9   7      433.02      491.05    123.12 o 
  15   9   7      156.54      149.58     93.18 o 
  16   9   7      268.02      266.70    105.96 o 
   1  10   7      805.13      783.23    118.56 o 
   2  10   7     1515.76     1578.19    158.43 o 
   3  10   7      101.50      160.45     97.37 o 
   4  10   7      198.96      244.18     78.94 o 
   5  10   7      918.47      987.75    120.87 o 
   6  10   7      844.88      935.99    106.45 o 
   7  10   7      183.40      214.18     98.39 o 
   8  10   7     1912.85     2240.80    287.29 o 
   9  10   7        2.06      -63.36     69.75 o 
  10  10   7      118.43       30.33     73.77 o 
  11  10   7      159.49       90.32     78.04 o 
  12  10   7      808.80      879.41    109.59 o 
  13  10   7       43.50        8.45     94.69 o 
  14  10   7      420.36      330.46    165.83 o 
  15  10   7      114.17      118.04    111.65 o 
   0  11   7     1750.01     1814.18    240.67 o 
   1  11   7     1038.32     1260.85    204.05 o 
   2  11   7      263.87      322.64    107.15 o 
   3  11   7     1530.96     1570.95    174.23 o 
   4  11   7      444.76      467.41    110.97 o 
   5  11   7      103.70       57.55     69.98 o 
   6  11   7      831.44      899.31    108.49 o 
   7  11   7       66.10       61.97     76.09 o 
   8  11   7       55.90      106.76     76.66 o 
   9  11   7      383.62      340.29     73.68 o 
  10  11   7      416.30      423.13    145.56 o 
  11  11   7      231.01      166.86     90.50 o 
  12  11   7       20.53      111.06     84.31 o 
  13  11   7      249.98      208.74     89.58 o 
  14  11   7      161.35       70.44    123.07 o 
   1  12   7     1012.14     1042.01    143.44 o 
   2  12   7       42.70      186.29    137.23 o 
   3  12   7      210.31      333.49    107.55 o 
   4  12   7      459.60      450.21    111.40 o 
   5  12   7      784.92      838.75    132.61 o 
   6  12   7      438.12      402.72    114.75 o 
   7  12   7       84.82       14.94     74.36 o 
   8  12   7      217.70      145.19     82.68 o 
   9  12   7      481.98      582.01    105.14 o 
  10  12   7       58.33       33.34     65.99 o 
  11  12   7     1138.34     1163.58    148.38 o 
  12  12   7       86.77      129.63     76.71 o 
  13  12   7       32.38       -1.66     81.59 o 
  14  12   7       81.32      119.99     99.42 o 
   0  13   7      434.44      404.70    167.24 o 
   1  13   7      882.97      746.16    131.18 o 
   2  13   7       59.90      210.23     98.68 o 
   3  13   7     2536.83     2802.16    211.82 o 
   4  13   7       78.95      189.43     98.59 o 
   5  13   7       91.09       23.16     86.16 o 
   6  13   7        2.98       19.72     94.27 o 
   7  13   7      634.04      732.83    128.83 o 
   8  13   7      110.41       95.64     79.26 o 
   9  13   7      260.25      273.61     93.76 o 
  10  13   7      110.37       77.52     73.12 o 
  11  13   7      109.99        0.01     68.61 o 
  12  13   7       32.27       42.68     72.82 o 
  13  13   7      403.77      321.33     80.89 o 
   1  14   7      853.25     1085.32    146.77 o 
   2  14   7       68.01       69.70     97.54 o 
   3  14   7      172.52      157.22    102.11 o 
   4  14   7       99.32       -0.48     90.21 o 
   5  14   7      515.04      584.02    122.43 o 
   6  14   7      187.58       99.20    102.70 o 
   7  14   7      353.61      422.57    113.23 o 
   8  14   7      134.60      107.79    106.91 o 
   9  14   7      508.22      507.32    104.99 o 
  10  14   7       40.04       67.27     70.64 o 
  11  14   7      387.36      349.83     81.58 o 
  12  14   7       89.08       49.75     75.41 o 
   1  15   7       96.66       40.62     92.22 o 
   2  15   7      253.32      273.87    104.50 o 
   3  15   7      285.22      328.65    105.55 o 
   4  15   7      111.32      103.06    103.98 o 
   5  15   7       55.34      -39.98     92.03 o 
   6  15   7      305.45      403.82    117.06 o 
   7  15   7      613.52      774.72    141.54 o 
   8  15   7       49.67       86.22    104.75 o 
   9  15   7      153.71      143.23    109.31 o 
  10  15   7      190.15      103.76    111.02 o 
   1  16   7      400.09      544.10    115.14 o 
   2  16   7      532.80      437.46    115.44 o 
   3  16   7       42.70       34.09     87.29 o 
   4  16   7      316.48      298.77    128.92 o 
   5  16   7      418.79      482.92    149.50 o 
   6  16   7      145.92      134.41    101.61 o 
   7  16   7       18.15       30.86    102.44 o 
   8  16   7      229.95      134.26    109.41 o 
   9  16   7        1.61      -79.23     98.82 o 
   0  17   7      350.68      305.23    161.96 o 
   1  17   7       57.19       24.66     94.47 o 
   2  17   7       86.66       61.07     94.95 o 
   3  17   7        4.89      -38.03     90.49 o 
   4  17   7      446.11      371.38    121.07 o 
   5  17   7       31.84      127.57    132.42 o 
   6  17   7      291.52      234.78    117.34 o 
   7  17   7       17.10       13.06     92.47 o 
   1  18   7      107.30       72.45     98.24 o 
   2  18   7      630.24      330.24    120.27 o 
   3  18   7        9.05     -137.42    135.72 o 
   4  18   7      240.31      268.09    129.58 o 
   2   0   8      226.41      187.25    121.18 o 
   4   0   8     2773.44     3053.01    264.64 o 
   6   0   8     1550.29     1275.64    206.13 o 
   8   0   8     1022.40     1021.76    184.42 o 
  10   0   8     1958.34     2096.94    249.16 o 
  12   0   8     2589.30     2565.82    275.78 o 
  14   0   8      484.03      653.30    192.16 o 
  16   0   8      489.72      372.99    192.91 o 
   1   1   8      863.02      782.71    119.78 o 
   2   1   8     4587.61     5162.27    248.31 o 
   3   1   8       44.88      135.19     85.67 o 
   4   1   8      907.34      986.05     99.90 o 
   5   1   8     1206.08     1134.42    102.44 o 
   6   1   8       19.39      -56.49     59.63 o 
   7   1   8       36.42      -26.38     76.41 o 
   8   1   8     2018.88     1787.70    188.29 o 
   9   1   8       46.34       -1.53     77.29 o 
  10   1   8       80.96       48.39     81.55 o 
  11   1   8       64.13       79.16     86.92 o 
  12   1   8     1023.99     1018.85    153.75 o 
  13   1   8       23.80      -64.41     86.71 o 
  14   1   8      402.17      369.61    117.68 o 
  15   1   8      283.89      264.44    139.78 o 
  16   1   8       31.14      -19.78    117.19 o 
   0   2   8     2635.46     3361.64    264.83 o 
   1   2   8     1801.31     2189.61    157.65 o 
   2   2   8      423.03      478.56     97.04 o 
   3   2   8      103.84      147.03    111.75 o 
   4   2   8      768.92      887.41     99.94 o 
   5   2   8      208.18      252.31     71.52 o 
   6   2   8     1028.12      968.58     99.29 o 
   7   2   8     1448.72     1550.04    210.66 o 
   8   2   8       34.62       18.14     74.45 o 
   9   2   8     1231.17     1124.86    140.42 o 
  10   2   8     1104.96     1056.51    136.46 o 
  11   2   8      907.08     1069.22    263.32 o 
  12   2   8      138.09      167.81    109.17 o 
  13   2   8      681.45      730.99    130.82 o 
  14   2   8       87.86      152.51    110.90 o 
  15   2   8      387.09      255.81    126.19 o 
  16   2   8      416.95      573.32    139.17 o 
   1   3   8     2331.28     2626.18    220.47 o 
   2   3   8       97.30       86.41     80.98 o 
   3   3   8      231.50      295.43     92.36 o 
   4   3   8      938.55      949.59    101.90 o 
   5   3   8     3769.32     4528.32    185.14 o 
   6   3   8     1582.21     1699.66    123.06 o 
   7   3   8      591.15      470.60     79.09 o 
   8   3   8      159.15      212.25     91.04 o 
   9   3   8      594.74      466.77    133.83 o 
  10   3   8      164.12      155.99    102.80 o 
  11   3   8      804.36      890.50    333.63 o 
  12   3   8      378.33      347.57    114.87 o 
  13   3   8       37.23       54.93     95.20 o 
  14   3   8      654.18      737.97    134.38 o 
  15   3   8      458.13      299.75    141.48 o 
  16   3   8        0.86      -88.39     94.57 o 
   0   4   8     1952.13     1910.07    207.83 o 
   1   4   8      234.07      221.28     82.28 o 
   2   4   8       55.81       33.70     68.84 o 
   3   4   8     5047.23     5698.27    308.25 o 
   4   4   8      324.66      334.15     94.97 o 
   5   4   8       48.43       41.84     64.79 o 
   6   4   8      225.22      240.92     74.40 o 
   7   4   8     2463.13     2736.96    151.64 o 
   8   4   8       64.62       39.18     83.42 o 
   9   4   8      614.65      753.07    137.00 o 
  10   4   8       59.86      111.35     96.80 o 
  11   4   8      113.20       93.71     88.85 o 
  12   4   8      159.92      221.45     96.59 o 
  13   4   8     1152.42     1079.17    301.17 o 
  14   4   8       11.72      -67.48     91.36 o 
  15   4   8       24.30      -76.38     89.17 o 
  16   4   8       24.77      -83.71     99.01 o 
   1   5   8      585.18      676.30    105.97 o 
   2   5   8      108.09      139.23     83.04 o 
   3   5   8      942.08     1228.79    128.34 o 
   4   5   8      550.03      507.27    101.69 o 
   5   5   8     1893.51     2054.24    132.34 o 
   6   5   8       86.31      103.89     64.74 o 
   7   5   8      546.15      633.82     96.76 o 
   8   5   8       39.44      209.92    109.63 o 
   9   5   8     3731.62     4638.22    337.41 o 
  10   5   8       63.40       95.00    179.04 o 
  11   5   8     1415.54     1672.42    230.85 o 
  12   5   8      112.80       37.22     98.46 o 
  13   5   8       42.64      -11.16     88.01 o 
  14   5   8       49.86       12.40     91.36 o 
  15   5   8      279.02      267.74    106.01 o 
   0   6   8     2030.67     2252.29    253.13 o 
   1   6   8      710.01      948.87    117.27 o 
   2   6   8       36.07       54.56     77.73 o 
   3   6   8     2689.41     2804.23    180.04 o 
   4   6   8       79.94      172.25     84.92 o 
   5   6   8      244.24      341.49     97.21 o 
   6   6   8     1129.70     1341.49    119.78 o 
   7   6   8     1182.70     1343.62    151.31 o 
   8   6   8        5.73      118.87     81.65 o 
   9   6   8      767.93      803.16    104.43 o 
  10   6   8      587.35      683.55    150.54 o 
  11   6   8       48.99       58.61    112.41 o 
  12   6   8      115.81       80.91     97.77 o 
  13   6   8      119.72       91.90     95.15 o 
  14   6   8       27.31       43.93     87.43 o 
  15   6   8       17.30     -158.94    164.98 o 
   1   7   8      403.58      375.53    113.03 o 
   2   7   8      346.91      468.27    108.96 o 
   3   7   8       50.09       88.46     89.18 o 
   4   7   8      522.19      629.90    177.06 o 
   5   7   8     1331.87     1239.87    139.69 o 
   6   7   8     1622.79     2051.08    229.53 o 
   7   7   8        4.81       50.58     69.85 o 
   8   7   8     2414.51     2656.85    437.36 o 
   9   7   8       34.87      133.00     75.26 o 
  10   7   8      106.97       69.03     98.01 o 
  11   7   8      330.47      305.98    106.04 o 
  12   7   8      741.70      818.99    139.99 o 
  13   7   8        3.10      -11.22     84.49 o 
  14   7   8      475.41      458.26    125.08 o 
   0   8   8      658.53      593.09    182.53 o 
   1   8   8      215.53      385.63    107.61 o 
   2   8   8      753.94      998.73    142.44 o 
   3   8   8       53.53      155.62     99.75 o 
   4   8   8     1395.36     1526.85    149.67 o 
   5   8   8      211.36      385.17    108.17 o 
   6   8   8     2443.57     2762.49    356.10 o 
   7   8   8       94.90      137.80     79.74 o 
   8   8   8        4.83       19.78     71.70 o 
   9   8   8      438.55      478.57     96.34 o 
  10   8   8      664.37      552.60     98.51 o 
  11   8   8       64.45       63.69     87.94 o 
  12   8   8      224.29      282.81    135.81 o 
  13   8   8       44.01     -103.26     91.39 o 
  14   8   8      191.35       92.76     95.59 o 
   1   9   8      145.87      235.60    101.89 o 
   2   9   8     2136.66     2624.90    204.36 o 
   3   9   8      104.78      230.71    103.21 o 
   4   9   8      495.26      359.13    105.18 o 
   5   9   8      160.69      202.53     80.98 o 
   6   9   8       25.41       17.22     86.33 o 
   7   9   8       35.13      -76.24     86.91 o 
   8   9   8     2053.17     2528.50    398.00 o 
   9   9   8      417.46      520.23    110.34 o 
  10   9   8        6.11      -24.32     72.65 o 
  11   9   8      109.09       30.61     89.23 o 
  12   9   8      521.28      497.46    153.08 o 
  13   9   8       45.72      -49.84     95.36 o 
   0  10   8      531.75      567.41    172.53 o 
   1  10   8      583.43      546.86    128.71 o 
   2  10   8      306.87      376.89    115.43 o 
   3  10   8      193.14      216.55    147.23 o 
   4  10   8      847.11      983.38    143.86 o 
   5  10   8       47.97       43.20     84.37 o 
   6  10   8      818.82      797.43    108.25 o 
   7  10   8      176.48      199.91     81.90 o 
   8  10   8       89.93      116.08     76.55 o 
   9  10   8      239.02      157.11     81.10 o 
  10  10   8      898.45      893.82    136.91 o 
  11  10   8      186.13       81.21     83.97 o 
  12  10   8      512.92      450.56    173.85 o 
  13  10   8       13.92      -81.18    105.23 o 
   1  11   8      884.27      986.68    153.09 o 
   2  11   8      704.81      747.59    138.36 o 
   3  11   8       73.84       22.60    100.30 o 
   4  11   8      767.47     1126.21    156.98 o 
   5  11   8     1366.94     1807.64    181.09 o 
   6  11   8       35.57      106.17     98.72 o 
   7  11   8       37.45       59.72     92.72 o 
   8  11   8      156.19      220.00     87.79 o 
   9  11   8       74.49        0.74     70.07 o 
  10  11   8       45.15       51.71     81.01 o 
  11  11   8      366.95      255.09     91.88 o 
  12  11   8       50.86       80.30    100.49 o 
   0  12   8      572.00      644.05    190.84 o 
   1  12   8      427.33      655.23    136.22 o 
   2  12   8      122.64      109.15    104.56 o 
   3  12   8      457.07      606.18    127.24 o 
   4  12   8       49.81      122.27    106.71 o 
   5  12   8      112.92      163.41     98.34 o 
   6  12   8      165.08      213.35    123.36 o 
   7  12   8     1129.14     1376.67    281.54 o 
   8  12   8       29.38       60.31    100.64 o 
   9  12   8      490.84      522.84     90.78 o 
  10  12   8      220.70      226.93     78.77 o 
  11  12   8       89.57       79.68     76.97 o 
   1  13   8     1655.87     2083.15    201.38 o 
   2  13   8       71.08       93.55     98.92 o 
   3  13   8       57.79      174.41    104.40 o 
   4  13   8        1.61      -80.93     92.27 o 
   5  13   8      466.45      317.80    114.26 o 
   6  13   8       73.28      141.88    105.98 o 
   7  13   8      340.24      311.46    116.32 o 
   8  13   8       11.20       55.86     99.82 o 
   9  13   8      215.71      288.70    122.16 o 
  10  13   8        0.42      -31.52     80.91 o 
   0  14   8       27.56       36.62    129.87 o 
   1  14   8       60.17       86.03     96.48 o 
   2  14   8       80.39      141.98    102.97 o 
   3  14   8     1110.53     1097.55    166.89 o 
   4  14   8       66.37      165.59    113.30 o 
   5  14   8        2.13        4.26     98.27 o 
   6  14   8       23.15       11.99    103.64 o 
   7  14   8      553.73      521.60    130.34 o 
   8  14   8       33.02       93.55    111.89 o 
   1  15   8      138.42      186.49    109.97 o 
   2  15   8      253.04      220.08    112.85 o 
   3  15   8       55.06       88.03    108.73 o 
   4  15   8      419.92      512.01    136.49 o 
   5  15   8      263.86      310.27    116.16 o 
   6  15   8       94.31      174.33    194.99 o 
   0  16   8      654.59      889.44    209.90 o 
   1  16   8      216.52      292.52    114.23 o 
   2  16   8       60.60      158.36    113.44 o 
   3  16   8      190.81      189.01    110.97 o 
   4  16   8      146.13      376.41    124.40 o 
   2   0   9     1925.14     2001.62    249.92 o 
   4   0   9      545.13      716.53    174.23 o 
   6   0   9      704.89      447.93    171.58 o 
   8   0   9     1878.48     2028.99    247.65 o 
  10   0   9      169.13      258.60    148.55 o 
  12   0   9     1160.31     1175.03    211.60 o 
   0   1   9     4831.58     5707.74    371.86 o 
   1   1   9      294.17      552.41     95.76 o 
   2   1   9     1166.12     1410.38    126.23 o 
   3   1   9      417.23      382.93    116.02 o 
   4   1   9      579.27      622.25     95.18 o 
   5   1   9       76.80       41.04     89.05 o 
   6   1   9      931.35      884.86    133.07 o 
   7   1   9       52.59      -21.78     89.02 o 
   8   1   9      150.15      189.12     95.47 o 
   9   1   9       58.06       60.97     85.74 o 
  10   1   9      445.36      626.27    120.41 o 
  11   1   9      158.30       69.37     90.40 o 
  12   1   9      107.76       32.25     85.61 o 
  13   1   9       67.07      126.92    104.29 o 
   1   2   9      335.57      247.29    104.32 o 
   2   2   9     1405.05     1731.32    204.62 o 
   3   2   9      873.51     1088.26    113.97 o 
   4   2   9      964.33      969.90    108.76 o 
   5   2   9     1246.84     1206.78    113.06 o 
   6   2   9      190.43      145.31     95.71 o 
   7   2   9      149.29       77.48     90.56 o 
   8   2   9      557.60      839.23    133.30 o 
   9   2   9      574.98      549.89    118.51 o 
  10   2   9       32.26       21.15     80.98 o 
  11   2   9      890.33      884.11    137.49 o 
  12   2   9      395.17      389.83    170.36 o 
  13   2   9       74.62      104.67    109.54 o 
   0   3   9      115.52       73.43    131.57 o 
   1   3   9      949.42     1019.12    189.33 o 
   2   3   9      104.40      165.75    100.80 o 
   3   3   9     2175.56     2501.26    157.63 o 
   4   3   9      364.38      390.09     88.51 o 
   5   3   9      191.33      157.75     79.23 o 
   6   3   9      236.83      274.09    100.94 o 
   7   3   9      340.94      472.16    112.22 o 
   8   3   9      277.91      198.10    103.76 o 
   9   3   9      442.28      270.42    105.74 o 
  10   3   9      738.79      812.99    139.94 o 
  11   3   9       57.35       94.30     97.48 o 
  12   3   9      264.07      298.57    107.74 o 
  13   3   9      468.55      529.73    127.12 o 
   1   4   9     1976.50     2229.67    175.18 o 
   2   4   9      180.68      244.67     89.83 o 
   3   4   9      142.92      159.12     89.06 o 
   4   4   9      329.83      395.36     89.36 o 
   5   4   9     1878.84     2219.57    150.00 o 
   6   4   9      103.80       26.01     71.12 o 
   7   4   9      517.06      432.96    219.53 o 
   8   4   9      147.99      177.94     98.04 o 
   9   4   9      473.32      421.46    133.64 o 
  10   4   9       12.55      -20.27     93.35 o 
  11   4   9      548.99      548.22    132.45 o 
  12   4   9       66.60       65.76    100.10 o 
  13   4   9       11.43      -64.52    107.50 o 
   0   5   9      327.36      527.59    171.39 o 
   1   5   9      406.62      450.01    170.83 o 
   2   5   9      146.38       98.39     92.10 o 
   3   5   9     1132.77     1345.15    172.15 o 
   4   5   9       54.80      -16.40     88.37 o 
   5   5   9      108.77      187.15     78.08 o 
   6   5   9       83.17       92.97     73.74 o 
   7   5   9     2493.07     2898.22    323.94 o 
   8   5   9       43.67       61.93     97.68 o 
   9   5   9      854.73      748.06    227.93 o 
  10   5   9       16.00      -43.39    101.35 o 
  11   5   9      148.47       82.63    104.02 o 
  12   5   9       28.30       23.99     88.30 o 
  13   5   9      626.26      696.85    137.30 o 
   1   6   9     1365.01     1587.08    179.21 o 
   2   6   9      626.40      702.94    175.36 o 
   3   6   9       23.42       70.89     91.02 o 
   4   6   9      905.34     1137.51    140.29 o 
   5   6   9     1417.73     1499.81    230.22 o 
   6   6   9      245.05      391.75     93.89 o 
   7   6   9      581.05      671.93    132.93 o 
   8   6   9      322.44      484.76    126.54 o 
   9   6   9      167.61      150.18     93.36 o 
  10   6   9       29.97       45.42    107.53 o 
  11   6   9      183.63       69.06    101.99 o 
  12   6   9       87.72      186.80    110.15 o 
   0   7   9      314.69      413.20    184.23 o 
   1   7   9      255.12      308.42    145.63 o 
   2   7   9       99.35      116.27    101.86 o 
   3   7   9      455.33      397.15    162.52 o 
   4   7   9      621.73      909.07    188.57 o 
   5   7   9       39.02      117.90     97.79 o 
   6   7   9     1029.61      965.71    135.96 o 
   7   7   9      500.69      412.49     94.10 o 
   8   7   9       79.81      111.02     82.43 o 
   9   7   9      255.52      476.72    130.24 o 
  10   7   9      991.51     1057.19    436.41 o 
  11   7   9      123.65       86.28     97.23 o 
  12   7   9      190.14      221.40    118.26 o 
   1   8   9       56.93      176.66    114.81 o 
   2   8   9     1601.80     1859.80    195.05 o 
   3   8   9      152.21      267.05    115.07 o 
   4   8   9     1043.55     1169.53    267.85 o 
   5   8   9      201.98      261.06    146.67 o 
   6   8   9       48.35       64.03    100.32 o 
   7   8   9       57.95       27.66     80.74 o 
   8   8   9     1055.52     1172.72    125.06 o 
   9   8   9      163.21      168.77    110.07 o 
  10   8   9       73.28       20.37    133.74 o 
  11   8   9      161.57      110.99     93.03 o 
   0   9   9     1648.39     2039.37    293.90 o 
   1   9   9        1.25      151.15    116.29 o 
   2   9   9      343.62      450.77    129.70 o 
   3   9   9       34.60       31.18    111.09 o 
   4   9   9      683.44      944.64    159.43 o 
   5   9   9       42.61       88.79     97.88 o 
   6   9   9      953.81     1011.38    195.74 o 
   7   9   9      141.20      153.99     86.06 o 
   8   9   9       64.07       32.73     80.12 o 
   9   9   9       20.30       45.64     88.49 o 
  10   9   9      566.76      615.37    132.63 o 
   1  10   9      306.70      563.10    131.34 o 
   2  10   9      644.47      710.05    145.95 o 
   3  10   9       83.76      187.30    110.49 o 
   4  10   9      144.54      122.96    113.64 o 
   5  10   9      341.02      510.85    129.24 o 
   6  10   9      359.48      488.38    169.41 o 
   7  10   9      141.38      255.01    109.26 o 
   8  10   9      806.81      786.83    144.21 o 
   9  10   9       22.90       -9.33     74.20 o 
   0  11   9     1082.00     1510.46    267.85 o 
   1  11   9      314.09      314.41    163.37 o 
   2  11   9      196.14      325.31    129.93 o 
   3  11   9      669.35      819.06    154.02 o 
   4  11   9      156.16      173.79    108.82 o 
   5  11   9       44.13      168.01    114.52 o 
   6  11   9      399.36      480.53    130.12 o 
   7  11   9      233.52      246.19    119.62 o 
   8  11   9        3.63      -32.54     82.45 o 
   1  12   9      280.48      377.70    130.74 o 
   2  12   9       65.45       94.50    107.35 o 
   3  12   9      129.47      252.67    131.38 o 
   4  12   9       26.75      198.30    116.25 o 
   5  12   9      708.59      941.24    154.51 o 
   6  12   9       62.86       66.09    111.42 o 
   7  12   9       29.35      -46.03    105.30 o 
   0  13   9       90.33       84.75    161.01 o 
   1  13   9      365.56      531.47    139.88 o 
   2  13   9       75.86      156.31    119.08 o 
   3  13   9      895.78     1139.51    171.92 o 
   4  13   9        8.75      100.28    113.46 o 
   5  13   9       43.80       52.03    102.36 o 
   0   0  10     2070.15     2331.38    287.67 o 
   2   0  10       97.48      143.84    153.27 o 
   4   0  10      588.13      663.49    187.25 o 
   6   0  10      484.43      337.88    145.91 o 
   8   0  10       95.92      145.16    136.47 o 
  10   0  10     1543.53     1989.35    273.33 o 
   1   1  10      492.09      724.89    117.15 o 
   2   1  10     1474.09     1772.96    176.48 o 
   3   1  10       13.11      120.56    114.58 o 
   4   1  10     1147.27     1336.11    167.58 o 
   5   1  10       63.75       -2.01     99.39 o 
   6   1  10      140.77      194.97    108.83 o 
   7   1  10      236.27      204.17    104.78 o 
   8   1  10      351.61      424.80    113.95 o 
   9   1  10       21.02       78.27     91.72 o 
  10   1  10       56.20      112.50     97.58 o 
   0   2  10      859.75     1016.66    221.79 o 
   1   2  10       36.74        2.20    109.47 o 
   2   2  10      428.20      405.42    128.19 o 
   3   2  10      523.34      540.85    117.80 o 
   4   2  10      415.39      460.94    120.32 o 
   5   2  10      145.88      100.06     98.74 o 
   6   2  10      403.19      381.95    117.28 o 
   7   2  10      680.52      611.41    133.05 o 
   8   2  10       13.34       20.61     92.53 o 
   9   2  10      196.65      191.21     99.29 o 
  10   2  10      244.71      173.35    102.37 o 
   1   3  10     1059.97     1098.59    219.34 o 
   2   3  10      199.04      191.65     85.75 o 
   3   3  10       26.70       -7.83     78.46 o 
   4   3  10       35.04        0.49     77.37 o 
   5   3  10      788.04      779.80    137.13 o 
   6   3  10       49.15       22.72     94.14 o 
   7   3  10      174.88      146.59     96.82 o 
   8   3  10      512.64      310.90    221.51 o 
   9   3  10      179.06      202.42    105.98 o 
  10   3  10        1.34     -101.17    117.31 o 
   1   4  10      725.07      983.25    219.72 o 
   2   4  10      360.86      537.76    130.57 o 
   3   4  10      901.14     1021.74    118.88 o 
   4   4  10        8.60       11.10     75.76 o 
   5   4  10       68.21       36.44     98.28 o 
   6   4  10       10.23      -11.36     91.12 o 
   7   4  10      574.03      612.84    127.04 o 
   8   4  10       21.97       54.46    112.70 o 
   9   4  10      595.13      649.62    145.64 o 
   1   5  10      257.93      304.66    166.30 o 
   2   5  10      191.30      181.78    167.43 o 
   3   5  10      147.57      207.06    144.21 o 
   4   5  10       30.15      105.15    106.44 o 
   5   5  10     1723.66     2031.70    153.26 o 
   6   5  10       69.74       -1.81    100.14 o 
   7   5  10       82.80       96.48    106.47 o 
   8   5  10       89.70      159.84    148.08 o 
   9   5  10      346.58      577.46    133.76 o 
   0   6  10      563.39      927.19    223.68 o 
   1   6  10      221.71      260.77    121.15 o 
   2   6  10      454.97      578.82    135.88 o 
   3   6  10      807.45      920.59    221.04 o 
   4   6  10      196.29      191.56    112.55 o 
   5   6  10      122.49       23.92     99.15 o 
   6   6  10      271.13      248.02    116.83 o 
   7   6  10      344.81      279.25    109.73 o 
   8   6  10        7.37      -65.45    100.60 o 
   1   7  10      165.17      393.92    137.81 o 
   2   7  10      591.13      768.53    152.24 o 
   3   7  10      124.74      153.30    125.69 o 
   4   7  10      101.03      117.79    159.50 o 
   5   7  10      189.60      196.62    109.62 o 
   6   7  10      259.52      314.44    116.46 o 
   7   7  10      165.85      171.12    118.14 o 
   0   8  10     1583.21     2104.30    303.90 o 
   1   8  10       20.61       79.27    109.71 o 
   2   8  10       98.00      120.88    125.33 o 
   3   8  10       67.82      131.43    114.03 o 
   4   8  10      315.97      505.76    143.86 o 
   5   8  10       29.15       80.43    106.51 o 
   6   8  10      739.10      786.49    276.63 o 
   1   9  10       31.83       90.14    121.13 o 
   2   9  10      629.89      801.58    161.73 o 
   3   9  10       20.75      170.75    119.84 o 
   4   9  10      611.04      846.30    176.40 o 
   5   9  10       36.40        6.86    103.81 o 
   0  10  10      453.93      566.66    224.25 o 
   1  10  10        2.77       20.20    122.57 o 
   2  10  10        8.17      112.45    126.27 o 
   3  10  10      297.76      370.42    126.97 o 
   2   0  11      523.25      298.81    189.89 o 
   0   1  11     1074.83     1483.47    252.56 o 
   1   1  11       24.09       28.69    151.57 o 
   2   1  11      148.08      249.52    113.67 o 
   3   1  11      245.91      341.48    128.07 o 
   1   2  11      167.81      385.71    140.09 o 
   2   2  11      465.71      621.34    141.28 o 
   3   2  11       65.12      131.47    112.42 o 
   0   3  11       21.87      203.67    187.44 o 
   1   3  11      167.46      194.84    125.80 o 
   2   3  11      111.80      188.85    115.25 o 
                                                 
